# Supplementary material for: 2,2′-[(3aRS,7aRS)-Perhydro­benz­imid­azole-1,3-di­yl)bis­(methyl­ene)]diphenol
Source: Acta Crystallogr Sect E Struct Rep Online. 2010 Mar 27;66(Pt 4):o931. doi: 10.1107/S1600536810009918 (PMC2983906; doi:10.1107/S1600536810009918)
Supplement: Supplementary file 2 [file e-66-0o931-Isup2.hkl]

#
# h,k,l, Fc-squared, Fo-squared, sigma(Fo-squared) and status flag
#
data_I
_shelx_title                             '   '
_shelx_refln_list_code                   4
_shelx_F_calc_maximum                    129.28
_exptl_crystal_F_000                     364
_reflns_d_resolution_high                0.8452

loop_
 _symmetry_equiv_pos_as_xyz
 'x, y, z'
 '-x, -y, -z'

_cell_length_a                           5.51770(10)
_cell_length_b                           12.0432(4)
_cell_length_c                           14.3752(4)
_cell_angle_alpha                        69.705(3)
_cell_angle_beta                         89.341(2)
_cell_angle_gamma                        81.751(2)

_shelx_F_squared_multiplier              1.000

loop_
 _refln_index_h
 _refln_index_k
 _refln_index_l
 _refln_F_squared_calc
 _refln_F_squared_meas
 _refln_F_squared_sigma
 _refln_observed_status
   1   0   0      468.55      444.76      0.69 o
   2   0   0       80.23       76.84      0.53 o
   3   0   0      372.31      389.56      1.11 o
   4   0   0       92.35       89.55      0.67 o
   5   0   0       15.13       12.46      1.05 o
   6   0   0       25.79       27.06      0.71 o
  -6   1   0        8.95       11.85      0.58 o
  -5   1   0      309.21      352.06      2.62 o
  -4   1   0      335.39      368.10      1.35 o
  -3   1   0       18.76       22.62      0.39 o
  -2   1   0      116.84      102.71      0.82 o
  -1   1   0      528.61      504.69      1.24 o
   0   1   0      941.12      928.88      3.58 o
   1   1   0      541.91      541.83      0.82 o
   2   1   0       85.48       81.09      0.60 o
   3   1   0       64.87       67.25      0.50 o
   4   1   0      424.08      395.51      1.27 o
   5   1   0       11.46       12.53      0.78 o
   6   1   0       60.08       64.00      0.91 o
  -6   2   0        4.46        6.42      0.67 o
  -5   2   0        2.20        1.70      0.72 <
  -4   2   0      333.17      336.21      1.24 o
  -3   2   0        0.47        0.00      0.27 <
  -2   2   0       93.77      100.26      0.86 o
  -1   2   0       51.41       46.26      0.49 o
   0   2   0     1196.65     1146.37      6.48 o
   1   2   0        2.19        2.50      0.22 o
   2   2   0       28.35       24.21      0.44 o
   3   2   0      135.27      139.46      0.86 o
   4   2   0        0.64        0.25      0.36 <
   5   2   0      172.02      172.56      1.55 o
   6   2   0        4.07        4.40      0.69 o
  -6   3   0       26.09       30.99      0.78 o
  -5   3   0       20.35       21.13      0.72 o
  -4   3   0       20.05       18.41      0.50 o
  -3   3   0       23.95       29.42      0.41 o
  -2   3   0       16.61       15.92      0.49 o
  -1   3   0       11.05        9.86      0.38 o
   0   3   0     1885.37     1704.91      9.87 o
   1   3   0      172.04      159.78      0.64 o
   2   3   0       37.81       42.85      0.63 o
   3   3   0      133.07      138.06      0.86 o
   4   3   0       71.56       76.20      0.67 o
   5   3   0      300.81      306.95      2.40 o
   6   3   0        4.33        3.28      0.58 o
  -5   4   0       79.17       90.72      1.22 o
  -4   4   0        0.42        0.39      0.46 <
  -3   4   0        9.53        9.03      0.36 o
  -2   4   0      301.05      340.54      1.74 o
  -1   4   0      170.85      149.72      1.08 o
   0   4   0      305.52      268.65      1.21 o
   1   4   0      264.16      248.49      0.93 o
   2   4   0      322.89      322.90      1.70 o
   3   4   0      109.25      118.36      0.69 o
   4   4   0       73.02       63.81      0.60 o
   5   4   0      309.79      354.86      2.12 o
   6   4   0       39.70       41.58      0.77 o
  -5   5   0      117.74      126.08      1.27 o
  -4   5   0       78.54       76.68      0.86 o
  -3   5   0        0.69        0.60      0.31 <
  -2   5   0      582.54      593.90      1.49 o
  -1   5   0      196.05      224.82      1.46 o
   0   5   0       91.16       94.97      0.86 o
   1   5   0      311.94      368.17      1.51 o
   2   5   0       21.13       17.28      0.52 o
   3   5   0       86.93       89.44      0.64 o
   4   5   0       24.40       25.82      0.47 o
   5   5   0       38.64       37.83      0.80 o
   6   5   0       22.31       23.92      0.64 o
  -5   6   0       35.02       35.33      0.72 o
  -4   6   0       38.82       43.07      0.74 o
  -3   6   0       22.31       16.25      0.47 o
  -2   6   0        8.64        9.56      0.35 o
  -1   6   0       89.64       79.90      0.64 o
   0   6   0        1.73        1.08      0.38 <
   1   6   0       18.33       20.45      0.38 o
   2   6   0      215.37      261.24      1.18 o
   3   6   0       67.33       61.47      0.64 o
   4   6   0        3.43        3.30      0.42 o
   5   6   0       11.40        9.86      0.61 o
   6   6   0        9.30        9.76      0.61 o
  -4   7   0        3.82        3.83      0.50 o
  -3   7   0       23.58       24.72      0.61 o
  -2   7   0       65.25       66.24      0.61 o
  -1   7   0        0.02        0.38      0.30 <
   0   7   0      138.63      143.08      0.74 o
   1   7   0      117.16      149.86      0.80 o
   2   7   0      262.95      281.25      1.11 o
   3   7   0        0.18       -0.05      0.35 <
   4   7   0       66.77       64.12      1.00 o
   5   7   0       35.73       34.97      0.97 o
  -4   8   0      150.33      128.47      0.89 o
  -3   8   0      241.97      238.21      1.38 o
  -2   8   0       13.48       14.00      0.46 o
  -1   8   0       13.06       12.35      0.42 o
   0   8   0      404.85      432.01      1.73 o
   1   8   0      222.98      231.87      1.32 o
   2   8   0        0.38        0.55      0.39 <
   3   8   0        5.71        4.98      0.46 o
   4   8   0       50.98       55.87      1.24 o
   5   8   0        2.46        3.80      0.66 o
  -4   9   0        0.01        0.50      0.89 <
  -3   9   0       41.56       53.29      0.86 o
  -2   9   0       51.68       56.92      0.91 o
  -1   9   0      744.49      761.70      2.20 o
   0   9   0       44.13       54.56      0.85 o
   1   9   0      274.75      268.93      1.81 o
   2   9   0        0.11        1.59      0.46 o
   3   9   0       89.70       81.71      1.11 o
   4   9   0        9.58        8.52      0.64 o
   5   9   0       55.59       47.03      0.89 o
  -3  10   0        0.01       -0.46      0.47 <
  -2  10   0        1.02        0.91      0.63 <
  -1  10   0        5.17        3.88      0.64 o
   0  10   0       50.31       52.76      1.04 o
   1  10   0       40.29       41.44      0.94 o
   2  10   0       77.30       67.72      1.35 o
   3  10   0       23.24       23.50      0.77 o
   4  10   0        2.45        7.35      0.71 o
  -2  11   0       73.58       61.50      0.91 o
  -1  11   0        0.08        0.44      0.61 <
   0  11   0       12.41       16.83      0.91 o
   1  11   0      137.28      148.69      1.77 o
   2  11   0       68.61       76.07      1.33 o
   3  11   0        4.67        8.68      0.67 o
  -1  12   0        3.13        3.20      0.67 o
   0  12   0       34.92       34.00      0.93 o
   1  12   0       33.81       38.69      0.94 o
   2  12   0        1.64        1.48      0.64 <
   3  12   0        8.75        9.94      0.66 o
   0  13   0        0.01        0.14      0.71 <
   1  13   0        0.63        0.77      0.71 <
   2  13   0       15.57       21.08      0.83 o
  -1 -13   1        3.16        6.99      0.67 o
  -2 -12   1        0.21        0.44      0.71 <
  -1 -12   1        5.14        4.32      0.61 o
   0 -12   1       31.16       31.74      0.86 o
   1 -12   1        0.42        1.73      0.64 <
  -4 -11   1        2.77        4.29      0.77 o
  -3 -11   1       62.72       55.88      0.94 o
  -2 -11   1        0.66        0.44      0.69 <
  -1 -11   1       49.70       59.90      1.16 o
   0 -11   1       69.44       73.78      1.05 o
   1 -11   1        2.36        1.41      0.75 <
   2 -11   1       19.57       18.90      0.57 o
  -4 -10   1        7.04        6.86      1.07 o
  -3 -10   1        2.39        3.06      0.58 o
  -2 -10   1      301.12      315.96      1.98 o
  -1 -10   1        2.66        2.72      0.67 o
   0 -10   1      141.66      150.70      1.76 o
   1 -10   1       47.92       49.31      1.26 o
   2 -10   1        1.14        0.69      0.64 <
   3 -10   1       12.52       10.44      0.47 o
  -5  -9   1       57.70       56.70      0.93 o
  -4  -9   1        2.87        2.97      0.72 o
  -3  -9   1      116.48      106.60      1.54 o
  -2  -9   1      424.15      448.65      2.84 o
  -1  -9   1      201.36      219.89      1.63 o
   0  -9   1     1611.01     1658.10      5.29 o
   1  -9   1      235.10      233.17      1.65 o
   2  -9   1       46.56       49.04      0.88 o
   3  -9   1        2.20        1.52      0.47 o
  -5  -8   1       86.26       78.41      1.16 o
  -4  -8   1      323.68      345.97      2.53 o
  -3  -8   1       33.52       29.53      0.60 o
  -2  -8   1        7.58        6.83      0.46 o
  -1  -8   1      188.71      195.35      1.13 o
   0  -8   1       58.17       55.16      0.61 o
   1  -8   1      150.94      151.17      0.80 o
   2  -8   1       31.20       27.53      0.86 o
   3  -8   1      341.92      355.92      1.87 o
   4  -8   1       57.80       62.90      0.89 o
  -5  -7   1        0.00       -0.57      0.71 <
  -4  -7   1      156.52      159.16      1.85 o
  -3  -7   1       44.85       41.72      0.72 o
  -2  -7   1       58.06       67.92      0.63 o
  -1  -7   1        5.02        4.82      0.36 o
   0  -7   1       52.97       61.66      0.53 o
   1  -7   1      109.30      108.41      0.74 o
   2  -7   1      101.64      104.76      0.75 o
   3  -7   1      254.03      260.95      1.30 o
   4  -7   1        8.44        8.08      0.49 o
  -6  -6   1        0.17        0.05      0.77 <
  -5  -6   1       11.26        9.36      0.61 o
  -4  -6   1        1.92        3.22      0.55 o
  -3  -6   1        0.69        1.33      0.35 o
  -2  -6   1      119.73      114.65      0.71 o
  -1  -6   1      431.45      479.35      1.29 o
   0  -6   1        0.10        1.13      0.25 o
   1  -6   1       17.67       16.01      0.39 o
   2  -6   1      248.49      261.90      0.97 o
   3  -6   1       93.00       88.46      0.67 o
   4  -6   1       52.51       45.26      0.72 o
   5  -6   1      308.56      308.94      1.33 o
  -6  -5   1        8.39        7.11      0.52 o
  -5  -5   1        9.53       10.01      0.64 o
  -4  -5   1      188.50      186.44      1.13 o
  -3  -5   1       78.76       69.62      0.61 o
  -2  -5   1      898.41      928.44      2.18 o
  -1  -5   1      287.82      302.52      1.60 o
   0  -5   1      269.27      278.58      1.41 o
   1  -5   1      373.01      414.18      2.01 o
   2  -5   1       82.63       81.58      0.53 o
   3  -5   1      179.19      190.16      0.94 o
   4  -5   1      128.79      150.66      1.08 o
   5  -5   1       21.77       22.65      0.64 o
  -6  -4   1       53.50       59.96      0.86 o
  -5  -4   1      342.00      349.93      1.81 o
  -4  -4   1      173.20      177.41      0.97 o
  -3  -4   1      159.68      146.14      0.71 o
  -2  -4   1       58.02       71.17      0.85 o
  -1  -4   1      173.63      186.71      1.13 o
   0  -4   1        2.46        1.27      0.31 o
   1  -4   1        3.03        2.97      0.42 o
   2  -4   1      822.21      849.86      1.81 o
   3  -4   1       67.17       66.57      0.58 o
   4  -4   1       18.75       20.50      0.63 o
   5  -4   1        5.58        5.31      0.61 o
  -6  -3   1      126.37      125.47      1.13 o
  -5  -3   1        3.23        3.99      0.75 o
  -4  -3   1      463.78      458.71      1.49 o
  -3  -3   1      116.37      119.80      0.61 o
  -2  -3   1        1.64        3.08      0.30 o
  -1  -3   1      171.61      161.56      0.66 o
   0  -3   1       73.67       77.34      0.60 o
   1  -3   1       75.81       71.58      0.72 o
   2  -3   1      109.21      116.05      1.05 o
   3  -3   1        8.38        7.44      0.36 o
   4  -3   1        0.94        1.74      0.44 o
   5  -3   1        3.49        4.36      0.63 o
  -6  -2   1       71.96       76.13      1.26 o
  -5  -2   1        9.71       11.51      0.82 o
  -4  -2   1      177.35      180.08      1.05 o
  -3  -2   1       13.98       14.54      0.33 o
  -2  -2   1      241.51      209.98      0.94 o
  -1  -2   1       75.79       82.29      0.61 o
   0  -2   1      461.22      432.84      0.86 o
   1  -2   1      786.48      759.21      1.88 o
   2  -2   1      386.06      419.97      1.79 o
   3  -2   1      240.79      254.22      0.86 o
   4  -2   1       25.98       28.48      0.58 o
   5  -2   1       24.97       26.12      0.67 o
   6  -2   1       48.94       57.33      0.97 o
  -6  -1   1        8.68        9.76      0.77 o
  -5  -1   1      135.15      141.83      1.22 o
  -4  -1   1       25.38       24.71      0.47 o
  -3  -1   1        0.04        0.61      0.22 <
  -2  -1   1     2102.49     2089.86      2.53 o
  -1  -1   1     1352.91     1238.15      5.78 o
   0  -1   1       63.35       65.60      0.28 o
   1  -1   1     2208.43     2193.83     11.16 o
   2  -1   1      444.48      421.92      1.66 o
   3  -1   1      492.79      501.05      1.13 o
   4  -1   1       67.05       60.44      0.66 o
   5  -1   1      270.29      305.52      2.37 o
   6  -1   1        5.10        4.13      0.55 o
  -6   0   1       62.22       61.75      0.91 o
  -5   0   1       29.68       25.96      0.91 o
  -4   0   1      157.87      176.99      1.04 o
  -3   0   1       40.21       37.45      0.41 o
  -2   0   1      488.49      461.54      1.55 o
  -1   0   1    16714.13    15697.41     36.65 o
   0   0   1       29.47       28.95      0.19 o
   1   0   1     1143.74     1083.80      5.26 o
   2   0   1     1241.26     1207.43      2.67 o
   3   0   1       12.73       14.17      0.31 o
   4   0   1        2.17        3.44      0.38 o
   5   0   1       20.63       19.42      0.83 o
   6   0   1        8.58        9.01      0.58 o
  -6   1   1       13.79       15.65      0.61 o
  -5   1   1      403.42      456.95      2.43 o
  -4   1   1      280.50      284.66      1.21 o
  -3   1   1        8.14        6.99      0.31 o
  -2   1   1     1073.38     1016.50      1.59 o
  -1   1   1      798.82      737.62      1.02 o
   0   1   1      339.74      345.91      0.52 o
   1   1   1      640.26      610.94      1.13 o
   2   1   1       71.64       69.01      0.71 o
   3   1   1       11.87       12.31      0.31 o
   4   1   1       92.11       94.26      0.82 o
   5   1   1      632.85      687.12      3.52 o
   6   1   1       39.55       41.83      0.97 o
  -6   2   1       57.82       65.54      0.99 o
  -5   2   1       22.52       27.61      0.93 o
  -4   2   1        6.22        4.32      0.41 o
  -3   2   1      105.42      109.18      0.58 o
  -2   2   1       13.75        9.26      0.28 o
  -1   2   1        6.64       10.12      0.19 o
   0   2   1      201.53      186.74      0.63 o
   1   2   1     1905.68     1899.88      6.67 o
   2   2   1     1090.91     1091.76      2.64 o
   3   2   1       84.33       81.71      0.78 o
   4   2   1       98.99       92.83      0.69 o
   5   2   1      184.32      187.98      1.55 o
   6   2   1       23.09       24.30      0.71 o
  -6   3   1        0.58        0.69      0.61 <
  -5   3   1       25.20       24.99      1.11 o
  -4   3   1      152.21      156.60      0.94 o
  -3   3   1       54.40       50.84      0.44 o
  -2   3   1        8.39        8.70      0.39 o
  -1   3   1      571.61      526.66      1.04 o
   0   3   1      693.09      636.83      1.35 o
   1   3   1     1754.28     1682.39      5.31 o
   2   3   1       12.08       10.01      0.36 o
   3   3   1       99.79      105.74      0.78 o
   4   3   1      123.34      137.18      0.86 o
   5   3   1      433.34      454.02      2.81 o
   6   3   1        0.08        0.09      0.67 <
  -5   4   1       13.10       12.97      0.74 o
  -4   4   1      155.01      157.73      1.05 o
  -3   4   1       20.06       19.83      0.36 o
  -2   4   1      476.97      492.60      2.17 o
  -1   4   1      562.53      554.81      1.96 o
   0   4   1       86.75       75.13      0.52 o
   1   4   1        0.42        1.71      0.30 o
   2   4   1      319.63      351.80      1.70 o
   3   4   1        0.15        1.18      0.36 o
   4   4   1      417.23      403.50      1.22 o
   5   4   1       29.94       36.15      0.94 o
   6   4   1       18.50       17.80      0.61 o
  -5   5   1       25.12       23.47      0.77 o
  -4   5   1        0.90        1.73      0.50 o
  -3   5   1       81.80       84.14      0.71 o
  -2   5   1      219.71      195.07      0.75 o
  -1   5   1      205.76      220.11      1.40 o
   0   5   1      427.77      380.87      1.66 o
   1   5   1       98.78      111.45      0.85 o
   2   5   1        0.10        2.39      0.30 o
   3   5   1      129.28      129.61      0.93 o
   4   5   1        0.11        0.17      0.33 <
   5   5   1       83.86       92.10      1.21 o
   6   5   1       21.03       18.37      0.72 o
  -5   6   1       14.24       10.42      0.60 o
  -4   6   1      116.17      123.68      0.99 o
  -3   6   1        1.62        1.52      0.38 o
  -2   6   1       11.57        9.65      0.31 o
  -1   6   1      488.28      554.43      1.38 o
   0   6   1      390.82      416.30      1.88 o
   1   6   1       71.92       61.28      0.61 o
   2   6   1      552.01      621.04      1.48 o
   3   6   1        8.97        8.23      0.39 o
   4   6   1       49.93       45.40      0.57 o
   5   6   1        1.27        1.65      0.55 <
   6   6   1       36.84       39.95      0.85 o
  -5   7   1       30.30       27.71      0.75 o
  -4   7   1       77.24       81.99      0.77 o
  -3   7   1       26.58       24.30      0.61 o
  -2   7   1       90.13      102.21      0.72 o
  -1   7   1       85.19       91.64      0.64 o
   0   7   1        5.57        3.11      0.28 o
   1   7   1        3.27        3.00      0.25 o
   2   7   1      280.99      279.56      1.21 o
   3   7   1        3.41        3.06      0.42 o
   4   7   1       74.52       73.67      1.07 o
   5   7   1      111.97      110.90      1.41 o
   6   7   1        0.19        1.19      0.77 <
  -4   8   1      120.90      109.82      0.77 o
  -3   8   1        9.88        6.83      0.53 o
  -2   8   1       75.44       64.16      0.66 o
  -1   8   1      171.44      182.67      0.93 o
   0   8   1      191.57      191.87      1.04 o
   1   8   1      243.04      251.52      1.08 o
   2   8   1        9.50       11.35      0.46 o
   3   8   1       41.53       36.87      0.61 o
   4   8   1       30.85       32.09      0.83 o
   5   8   1       17.25       17.96      0.67 o
  -4   9   1       36.61       37.61      0.94 o
  -3   9   1       24.58       22.81      0.53 o
  -2   9   1       57.15       56.93      0.77 o
  -1   9   1        8.42        9.67      0.63 o
   0   9   1        3.10        3.47      0.47 o
   1   9   1       57.81       64.01      0.94 o
   2   9   1       19.06       18.08      0.53 o
   3   9   1        1.66        0.74      0.63 <
   4   9   1       11.24        8.38      0.85 o
   5   9   1       80.89       82.03      1.10 o
  -3  10   1        1.08        0.77      0.52 <
  -2  10   1       24.61       21.66      0.78 o
  -1  10   1       11.66       11.33      0.72 o
   0  10   1       67.40       72.30      1.13 o
   1  10   1      142.60      150.11      1.76 o
   2  10   1      100.23      101.81      1.52 o
   3  10   1       38.46       37.50      0.91 o
   4  10   1      409.71      403.66      2.43 o
  -3  11   1       13.28       10.38      1.02 o
  -2  11   1       10.97        8.87      0.64 o
  -1  11   1       48.01       42.10      1.05 o
   0  11   1     1057.54     1156.59      4.33 o
   1  11   1       31.62       42.29      0.96 o
   2  11   1       60.82       65.38      1.30 o
   3  11   1       10.53       10.11      0.74 o
   4  11   1       37.27       36.26      1.11 o
  -2  12   1       63.98       60.15      0.99 o
  -1  12   1       52.40       52.26      1.05 o
   0  12   1       78.25       79.21      1.26 o
   1  12   1       99.93      112.79      1.15 o
   2  12   1        1.40        2.21      0.69 o
   3  12   1       36.88       47.74      0.88 o
  -1  13   1        0.05       -0.41      0.67 <
   0  13   1        0.78        1.79      0.53 o
   1  13   1       11.23       11.11      0.86 o
   2  13   1       50.17       61.74      1.27 o
  -2 -12   2       55.74       56.84      1.29 o
  -1 -12   2        0.37        1.07      0.53 <
   0 -12   2        0.51        0.83      0.52 <
   1 -12   2       70.78       62.19      1.27 o
  -3 -11   2       20.97       19.50      0.71 o
  -2 -11   2        5.95        4.21      0.93 o
  -1 -11   2        4.71        4.57      0.61 o
   0 -11   2        5.95       10.42      0.64 o
   1 -11   2      105.65      105.00      1.38 o
   2 -11   2        0.28        0.22      0.47 <
  -4 -10   2        1.33        2.01      0.55 o
  -3 -10   2      290.60      294.25      2.15 o
  -2 -10   2      143.36      160.52      1.77 o
  -1 -10   2       80.40       75.61      1.11 o
   0 -10   2       68.38       70.39      1.33 o
   1 -10   2       25.65       28.68      0.72 o
   2 -10   2        4.21        5.12      0.64 o
   3 -10   2        0.54       -0.38      0.89 <
  -5  -9   2        2.25        2.70      0.52 o
  -4  -9   2        0.09        1.27      0.69 <
  -3  -9   2       33.62       38.90      1.08 o
  -2  -9   2        2.65        2.65      0.64 o
  -1  -9   2      260.65      253.23      1.59 o
   0  -9   2      106.77      113.40      1.54 o
   1  -9   2       77.05       66.01      1.24 o
   2  -9   2       28.38       25.37      0.75 o
   3  -9   2       40.33       37.74      0.71 o
  -5  -8   2       50.01       54.38      0.99 o
  -4  -8   2       80.46       79.66      1.37 o
  -3  -8   2        3.49        3.96      0.52 o
  -2  -8   2       76.94       65.16      1.27 o
  -1  -8   2       23.09       19.54      0.52 o
   0  -8   2       25.28       23.40      0.49 o
   1  -8   2       24.35       25.93      0.50 o
   2  -8   2       89.91      101.61      0.96 o
   3  -8   2       27.62       29.45      0.80 o
   4  -8   2       21.86       20.44      0.64 o
  -5  -7   2       15.53       14.19      0.82 o
  -4  -7   2       65.98       71.89      1.08 o
  -3  -7   2       68.60       70.17      0.77 o
  -2  -7   2       32.53       31.08      0.58 o
  -1  -7   2        5.21        5.05      0.38 o
   0  -7   2       54.21       51.31      0.57 o
   1  -7   2      170.05      167.70      0.85 o
   2  -7   2       88.21       83.12      0.67 o
   3  -7   2       63.20       72.57      0.91 o
   4  -7   2      160.36      171.57      1.24 o
  -6  -6   2        0.83        2.51      0.77 o
  -5  -6   2        8.78        7.64      0.58 o
  -4  -6   2      109.82      117.13      1.13 o
  -3  -6   2        7.55        7.03      0.52 o
  -2  -6   2       13.01       12.09      0.38 o
  -1  -6   2      145.69      155.01      0.80 o
   0  -6   2      136.23      130.35      0.66 o
   1  -6   2       76.77       66.13      0.57 o
   2  -6   2       36.94       38.11      0.52 o
   3  -6   2      130.71      124.15      0.94 o
   4  -6   2      403.50      413.82      1.71 o
   5  -6   2      174.59      193.80      1.51 o
  -6  -5   2        0.65        1.24      0.64 <
  -5  -5   2        7.88        8.51      0.63 o
  -4  -5   2      928.14      923.61      2.48 o
  -3  -5   2      211.05      212.43      1.29 o
  -2  -5   2        9.38        8.70      0.33 o
  -1  -5   2     1726.24     1960.26      4.22 o
   0  -5   2       70.98       92.90      0.77 o
   1  -5   2       51.89       62.33      0.55 o
   2  -5   2       30.57       24.99      0.39 o
   3  -5   2        4.48        6.18      0.41 o
   4  -5   2       83.18       97.65      1.00 o
   5  -5   2      118.28      124.45      1.16 o
  -6  -4   2       52.78       57.89      0.83 o
  -5  -4   2      192.45      205.65      1.44 o
  -4  -4   2      463.34      457.64      1.74 o
  -3  -4   2      100.44       87.45      0.63 o
  -2  -4   2      184.48      202.59      1.40 o
  -1  -4   2       18.04       13.83      0.47 o
   0  -4   2      249.17      268.54      1.10 o
   1  -4   2       96.66       89.63      0.94 o
   2  -4   2       28.96       34.36      0.38 o
   3  -4   2       10.48       10.64      0.39 o
   4  -4   2      103.11      106.82      1.04 o
   5  -4   2       15.23       15.65      0.64 o
  -6  -3   2       25.51       25.40      0.71 o
  -5  -3   2       70.50       81.42      1.02 o
  -4  -3   2       79.70       82.07      0.83 o
  -3  -3   2       74.01       81.47      0.53 o
  -2  -3   2      328.39      345.09      1.65 o
  -1  -3   2     1008.68     1016.57      2.40 o
   0  -3   2     1132.79     1109.81      2.17 o
   1  -3   2        0.27        1.16      0.33 o
   2  -3   2      155.71      158.10      0.93 o
   3  -3   2       87.37       89.29      0.67 o
   4  -3   2       37.26       38.66      0.63 o
   5  -3   2        4.76        6.91      0.64 o
  -6  -2   2      100.21      113.26      1.40 o
  -5  -2   2       42.28       41.33      0.85 o
  -4  -2   2       31.39       32.89      0.53 o
  -3  -2   2      349.01      327.59      1.02 o
  -2  -2   2        0.31        0.11      0.22 <
  -1  -2   2       51.39       49.02      0.42 o
   0  -2   2       26.12       23.88      0.24 o
   1  -2   2      976.42      997.34      2.34 o
   2  -2   2      729.96      804.57      2.61 o
   3  -2   2      800.02      855.32      2.07 o
   4  -2   2      141.88      154.42      0.99 o
   5  -2   2      205.06      242.87      1.85 o
   6  -2   2       18.97       22.31      1.02 o
  -6  -1   2      119.29      136.03      1.52 o
  -5  -1   2       30.31       29.93      0.94 o
  -4  -1   2      139.67      138.20      0.94 o
  -3  -1   2      221.51      274.64      0.93 o
  -2  -1   2     1571.02     1667.00      1.84 o
  -1  -1   2      147.13      138.29      0.64 o
   0  -1   2     7188.23     7289.90     16.73 o
   1  -1   2      558.22      540.01      1.55 o
   2  -1   2        2.76        3.33      0.36 o
   3  -1   2      475.51      479.82      1.13 o
   4  -1   2        0.00        0.22      0.36 <
   5  -1   2        5.02        3.91      0.80 o
   6  -1   2        1.55        0.33      0.61 <
  -6   0   2      184.81      218.71      1.84 o
  -5   0   2       29.05       32.78      0.96 o
  -4   0   2       11.43       11.47      0.46 o
  -3   0   2       56.82       73.62      0.50 o
  -2   0   2      317.86      336.30      0.93 o
  -1   0   2       57.39       54.47      0.31 o
   0   0   2        7.80        5.49      0.16 o
   1   0   2     4285.01     4035.67     15.56 o
   2   0   2      297.55      306.92      1.46 o
   3   0   2      463.35      446.48      1.07 o
   4   0   2        6.78        6.34      0.36 o
   5   0   2        4.35        4.88      0.74 o
   6   0   2       10.89       12.37      0.58 o
  -6   1   2        1.15        0.61      0.55 <
  -5   1   2      126.64      144.73      1.49 o
  -4   1   2       18.90       18.87      0.53 o
  -3   1   2       45.72       32.01      0.41 o
  -2   1   2     1575.41     1644.42      2.37 o
  -1   1   2      572.99      515.50      0.94 o
   0   1   2       24.02       29.26      0.17 o
   1   1   2      592.64      535.52      1.38 o
   2   1   2        3.15        3.37      0.35 o
   3   1   2       72.58       76.10      0.52 o
   4   1   2      550.62      564.48      1.41 o
   5   1   2      178.30      197.72      1.98 o
   6   1   2       72.06       78.61      0.94 o
  -6   2   2       77.57       85.49      1.08 o
  -5   2   2        2.68        3.01      0.75 o
  -4   2   2      127.24      127.51      1.13 o
  -3   2   2      305.23      319.52      1.13 o
  -2   2   2        2.11        0.96      0.22 o
  -1   2   2       53.81       49.78      0.27 o
   0   2   2     6317.01     5884.35     15.20 o
   1   2   2     3538.26     3506.02     11.36 o
   2   2   2        0.43        2.98      0.36 o
   3   2   2      121.98      113.88      0.66 o
   4   2   2      236.97      248.87      1.05 o
   5   2   2      101.52      108.34      1.55 o
   6   2   2      100.30      107.46      1.07 o
  -6   3   2        0.22        0.09      0.64 <
  -5   3   2      148.18      163.58      1.51 o
  -4   3   2      970.81     1001.92      1.99 o
  -3   3   2       46.33       43.01      0.41 o
  -2   3   2      105.85      126.08      0.74 o
  -1   3   2      267.97      249.67      0.85 o
   0   3   2      470.45      420.91      0.99 o
   1   3   2      696.73      667.56      1.73 o
   2   3   2      167.79      171.59      1.16 o
   3   3   2     1307.56     1299.72      2.32 o
   4   3   2       51.21       48.10      0.57 o
   5   3   2       26.93       28.21      0.66 o
   6   3   2        8.85        7.97      0.60 o
  -5   4   2       31.36       27.28      0.85 o
  -4   4   2        1.16        1.46      0.42 o
  -3   4   2       45.36       43.36      0.46 o
  -2   4   2      160.71      155.84      1.08 o
  -1   4   2       71.95       68.19      0.74 o
   0   4   2      674.02      688.82      1.22 o
   1   4   2        0.11        1.43      0.31 o
   2   4   2      343.34      357.82      1.71 o
   3   4   2      240.42      254.71      1.38 o
   4   4   2        1.99        3.14      0.36 o
   5   4   2       86.11      100.57      1.26 o
   6   4   2       31.05       30.89      0.85 o
  -5   5   2        0.05       -0.02      0.75 <
  -4   5   2        1.00        1.19      0.47 <
  -3   5   2       47.07       49.12      0.47 o
  -2   5   2      127.18      138.18      0.82 o
  -1   5   2      326.37      362.38      1.74 o
   0   5   2      108.18       97.67      0.60 o
   1   5   2       92.27      109.44      0.88 o
   2   5   2      526.21      552.49      2.23 o
   3   5   2      335.75      349.83      1.30 o
   4   5   2      115.18      117.07      0.72 o
   5   5   2       71.48       70.36      1.08 o
   6   5   2       18.29       16.92      0.69 o
  -5   6   2        0.61        0.02      0.66 <
  -4   6   2      399.73      467.42      1.62 o
  -3   6   2       35.94       35.76      0.52 o
  -2   6   2      422.81      449.95      1.38 o
  -1   6   2       19.51       22.38      0.44 o
   0   6   2       21.57       21.13      0.38 o
   1   6   2      315.77      367.57      1.70 o
   2   6   2       19.16       24.80      0.42 o
   3   6   2      149.96      143.44      1.02 o
   4   6   2        3.56        3.16      0.38 o
   5   6   2       17.06       17.46      0.64 o
   6   6   2       44.21       44.58      0.88 o
  -5   7   2       83.69       74.14      1.02 o
  -4   7   2       92.17       94.29      0.82 o
  -3   7   2       47.54       45.19      0.58 o
  -2   7   2        1.57        2.04      0.31 o
  -1   7   2      128.28      152.01      0.74 o
   0   7   2       61.49       63.78      0.58 o
   1   7   2       92.98       88.44      0.58 o
   2   7   2      506.96      522.17      1.79 o
   3   7   2      126.65      122.79      1.16 o
   4   7   2       78.82       83.43      0.91 o
   5   7   2       10.53        8.93      0.63 o
   6   7   2        0.01       -0.20      0.57 <
  -4   8   2      112.04      119.85      1.26 o
  -3   8   2       76.52       67.92      0.82 o
  -2   8   2        2.75        2.29      0.38 o
  -1   8   2      236.95      237.17      0.99 o
   0   8   2      269.45      280.73      1.57 o
   1   8   2        6.34        5.37      0.30 o
   2   8   2        9.31        8.57      0.42 o
   3   8   2       11.14        7.24      0.44 o
   4   8   2       16.49       16.69      0.78 o
   5   8   2        1.30        0.97      0.66 <
  -4   9   2       21.46       18.30      0.64 o
  -3   9   2        0.05        0.49      0.53 <
  -2   9   2       56.24       54.50      0.75 o
  -1   9   2      422.35      426.28      1.44 o
   0   9   2      103.57      115.75      1.02 o
   1   9   2       15.74       18.04      0.49 o
   2   9   2      124.41      140.48      1.04 o
   3   9   2      178.59      195.86      1.59 o
   4   9   2       12.36       18.18      0.75 o
   5   9   2      233.34      216.92      1.68 o
  -3  10   2        0.20       -0.03      0.52 <
  -2  10   2      236.95      230.78      1.92 o
  -1  10   2      107.99      113.68      1.52 o
   0  10   2        6.35       11.58      0.63 o
   1  10   2     1143.51     1237.11      4.41 o
   2  10   2       32.74       35.71      1.13 o
   3  10   2      380.15      396.39      2.62 o
   4  10   2        0.86        4.51      1.04 o
   5  10   2        1.20       -0.17      0.78 <
  -3  11   2       22.38       19.92      0.57 o
  -2  11   2        2.49        2.51      0.63 o
  -1  11   2       28.42       27.94      0.94 o
   0  11   2       66.36       77.39      1.35 o
   1  11   2       25.01       27.34      0.86 o
   2  11   2        2.20        3.01      0.86 o
   3  11   2       68.48       84.89      1.27 o
   4  11   2        0.19        2.68      0.63 o
  -2  12   2        0.35        0.42      0.52 <
  -1  12   2       46.80       46.39      1.04 o
   0  12   2       39.95       42.26      1.02 o
   1  12   2        0.04        1.40      0.57 <
   2  12   2       31.07       34.31      1.00 o
   3  12   2        4.35        3.86      0.89 o
  -1  13   2        8.03        7.69      0.67 o
   0  13   2        8.72        7.36      0.91 o
   1  13   2        0.00        0.22      0.72 <
   2  13   2       54.53       70.21      1.54 o
  -2 -12   3        2.32        1.66      0.66 <
  -1 -12   3       46.97       53.72      0.91 o
   0 -12   3        3.52        3.20      0.71 o
  -3 -11   3       27.57       26.92      0.69 o
  -2 -11   3       16.93       11.40      0.97 o
  -1 -11   3       21.02       19.51      0.69 o
   0 -11   3       42.78       37.72      0.78 o
   1 -11   3      130.82      131.95      1.19 o
  -4 -10   3       71.20       69.62      0.97 o
  -3 -10   3       19.89       17.30      0.60 o
  -2 -10   3      143.75      142.67      1.62 o
  -1 -10   3        0.08       -0.11      0.63 <
   0 -10   3      243.58      266.51      2.21 o
   1 -10   3       34.60       31.25      0.72 o
   2 -10   3       27.39       26.94      0.99 o
  -4  -9   3       16.69       17.75      0.80 o
  -3  -9   3       38.27       42.51      0.85 o
  -2  -9   3        0.10        0.13      0.52 <
  -1  -9   3       67.86       74.67      0.93 o
   0  -9   3       20.05       25.04      0.97 o
   1  -9   3      378.93      401.76      1.88 o
   2  -9   3       65.03       69.41      1.08 o
   3  -9   3       15.18       16.20      0.57 o
  -5  -8   3        1.13       -0.09      0.47 <
  -4  -8   3      180.20      188.49      1.82 o
  -3  -8   3       42.95       43.81      0.91 o
  -2  -8   3       29.94       25.95      0.71 o
  -1  -8   3        1.66        2.18      0.44 o
   0  -8   3        1.14        0.83      0.42 <
   1  -8   3      101.28      102.96      0.85 o
   2  -8   3       95.43       91.97      0.94 o
   3  -8   3       44.21       42.48      0.82 o
   4  -8   3        0.00       -0.20      0.50 <
  -5  -7   3        2.05        2.04      0.52 o
  -4  -7   3        2.55        2.95      0.66 o
  -3  -7   3        0.10        0.14      0.46 <
  -2  -7   3        0.19        0.25      0.44 <
  -1  -7   3       18.00       16.23      0.49 o
   0  -7   3        3.26        3.94      0.38 o
   1  -7   3       27.17       29.10      0.44 o
   2  -7   3      450.56      440.88      1.51 o
   3  -7   3       29.74       28.51      0.64 o
   4  -7   3       10.21        8.43      0.63 o
  -5  -6   3        0.58        0.66      0.53 <
  -4  -6   3      118.22      124.23      1.19 o
  -3  -6   3      263.19      256.61      1.71 o
  -2  -6   3        6.00        5.07      0.49 o
  -1  -6   3      174.10      191.38      1.05 o
   0  -6   3       88.77       77.00      0.57 o
   1  -6   3      145.04      128.88      0.67 o
   2  -6   3      106.56      109.27      0.72 o
   3  -6   3      110.98      103.76      1.15 o
   4  -6   3        0.49        1.46      0.50 <
  -6  -5   3        6.35        8.62      0.78 o
  -5  -5   3      283.32      299.19      1.44 o
  -4  -5   3       13.19       12.87      0.58 o
  -3  -5   3       12.43       11.26      0.46 o
  -2  -5   3      510.67      558.86      2.13 o
  -1  -5   3      807.78      913.84      2.97 o
   0  -5   3      272.00      308.72      1.10 o
   1  -5   3       10.50       10.06      0.27 o
   2  -5   3        2.19        1.84      0.31 o
   3  -5   3       83.81       83.31      0.71 o
   4  -5   3       55.06       57.67      0.82 o
   5  -5   3       76.25       80.84      0.88 o
  -6  -4   3        1.43        0.22      0.52 <
  -5  -4   3       66.02       67.44      0.83 o
  -4  -4   3      580.63      577.12      1.98 o
  -3  -4   3        0.03        0.42      0.36 <
  -2  -4   3      130.72      132.20      0.88 o
  -1  -4   3       87.80      115.33      1.05 o
   0  -4   3      126.46      131.26      1.04 o
   1  -4   3      324.01      354.34      1.29 o
   2  -4   3      116.89      110.32      0.61 o
   3  -4   3       26.92       25.45      0.47 o
   4  -4   3      234.60      249.84      1.59 o
   5  -4   3        0.77        1.49      0.49 o
  -6  -3   3        0.75        0.93      0.50 <
  -5  -3   3       55.72       60.07      0.82 o
  -4  -3   3       52.13       54.12      0.74 o
  -3  -3   3       28.56       27.02      0.50 o
  -2  -3   3      310.00      304.55      1.59 o
  -1  -3   3      258.80      264.31      1.46 o
   0  -3   3      244.66      233.48      0.97 o
   1  -3   3      706.07      772.82      2.46 o
   2  -3   3       69.12       70.45      0.57 o
   3  -3   3        2.17        1.24      0.35 o
   4  -3   3        5.07        4.94      0.66 o
   5  -3   3        2.15        4.27      0.60 o
  -6  -2   3       12.89       12.89      0.61 o
  -5  -2   3        4.55        4.79      0.66 o
  -4  -2   3       20.52       16.67      0.53 o
  -3  -2   3       58.94       58.49      0.47 o
  -2  -2   3      183.76      157.29      1.21 o
  -1  -2   3      162.70      156.61      0.63 o
   0  -2   3     1158.61     1224.10      1.55 o
   1  -2   3      904.23      960.21      2.51 o
   2  -2   3      319.23      379.96      1.93 o
   3  -2   3       99.76       99.22      0.61 o
   4  -2   3       39.84       44.36      0.74 o
   5  -2   3       40.21       44.03      0.99 o
  -6  -1   3       22.39       23.89      0.88 o
  -5  -1   3       46.66       43.62      0.86 o
  -4  -1   3        3.90        5.23      0.50 o
  -3  -1   3      588.59      604.65      1.30 o
  -2  -1   3      715.15      712.85      2.23 o
  -1  -1   3       81.07       72.99      0.41 o
   0  -1   3     1046.06     1016.14      1.52 o
   1  -1   3      481.55      486.60      1.18 o
   2  -1   3       53.16       59.27      0.80 o
   3  -1   3       51.90       38.14      0.41 o
   4  -1   3       13.22       11.95      0.42 o
   5  -1   3       31.45       30.50      0.91 o
   6  -1   3       56.32       63.75      1.40 o
  -6   0   3        0.73        1.07      0.66 <
  -5   0   3       81.73       83.81      0.89 o
  -4   0   3        0.40        0.09      0.46 <
  -3   0   3      367.45      360.29      0.94 o
  -2   0   3      122.19      126.85      0.60 o
  -1   0   3     7780.65     7459.45     23.70 o
   0   0   3      951.63      903.87      1.33 o
   1   0   3     6813.31     6411.60     22.18 o
   2   0   3      206.52      234.11      1.15 o
   3   0   3      151.67      176.44      0.63 o
   4   0   3       40.76       42.62      0.50 o
   5   0   3      253.06      282.15      2.26 o
   6   0   3       62.13       69.40      1.04 o
  -6   1   3       38.51       40.92      0.97 o
  -5   1   3       12.64       12.92      0.80 o
  -4   1   3       61.50       54.86      0.64 o
  -3   1   3      617.97      643.08      1.07 o
  -2   1   3      813.82      833.41      1.60 o
  -1   1   3     6821.25     6283.82     12.45 o
   0   1   3      401.03      386.02      0.91 o
   1   1   3      407.91      417.61      1.32 o
   2   1   3       10.45        8.04      0.36 o
   3   1   3     1009.27     1065.16      1.65 o
   4   1   3       15.41       14.65      0.38 o
   5   1   3       90.35      106.51      1.29 o
   6   1   3      109.29      120.27      1.04 o
  -6   2   3        1.16        0.97      0.55 <
  -5   2   3        1.26        1.77      0.71 <
  -4   2   3       14.76       14.60      0.66 o
  -3   2   3      186.73      176.77      0.72 o
  -2   2   3      239.74      225.98      0.77 o
  -1   2   3       28.01       24.25      0.24 o
   0   2   3     3352.19     3186.64     11.62 o
   1   2   3     5242.33     4926.23     17.55 o
   2   2   3      628.59      648.27      2.17 o
   3   2   3      693.54      731.15      1.95 o
   4   2   3      162.32      165.50      0.78 o
   5   2   3       95.87      107.81      1.54 o
   6   2   3        8.75        8.16      0.60 o
  -6   3   3       18.90       22.70      1.05 o
  -5   3   3      287.45      314.75      2.45 o
  -4   3   3      340.85      344.48      1.46 o
  -3   3   3       34.84       35.51      0.39 o
  -2   3   3      204.14      201.08      0.86 o
  -1   3   3       15.51       14.35      0.41 o
   0   3   3      222.97      232.48      0.71 o
   1   3   3     1172.86     1154.77      2.31 o
   2   3   3      144.49      146.24      1.10 o
   3   3   3        3.51        3.33      0.36 o
   4   3   3       50.71       50.42      0.60 o
   5   3   3       26.41       30.70      0.67 o
   6   3   3       40.52       40.73      0.96 o
  -5   4   3       27.04       27.47      0.83 o
  -4   4   3      161.45      168.76      0.93 o
  -3   4   3      560.95      529.00      1.24 o
  -2   4   3       12.46       16.62      0.38 o
  -1   4   3       95.74       91.34      0.55 o
   0   4   3      159.17      186.08      0.80 o
   1   4   3     1079.76     1099.68      2.45 o
   2   4   3       45.25       47.48      0.71 o
   3   4   3      164.06      182.51      1.26 o
   4   4   3       14.67       14.54      0.44 o
   5   4   3       25.04       26.06      0.85 o
   6   4   3       83.50       82.29      1.18 o
  -5   5   3        3.37        3.58      0.60 o
  -4   5   3      218.11      233.03      1.16 o
  -3   5   3       11.94       12.97      0.35 o
  -2   5   3      114.76      119.57      0.63 o
  -1   5   3     1011.84     1088.08      2.50 o
   0   5   3      147.43      147.27      0.67 o
   1   5   3      948.17     1028.34      2.64 o
   2   5   3      381.63      442.10      2.02 o
   3   5   3      278.24      278.16      1.57 o
   4   5   3       13.18       13.94      0.44 o
   5   5   3      281.26      291.41      2.40 o
   6   5   3        0.81        0.36      0.58 <
  -5   6   3       34.40       36.42      0.94 o
  -4   6   3      178.18      194.22      1.07 o
  -3   6   3      105.14      102.54      0.66 o
  -2   6   3        0.75        0.28      0.27 <
  -1   6   3      227.25      255.70      1.13 o
   0   6   3      418.52      503.07      1.48 o
   1   6   3       80.13       90.61      1.35 o
   2   6   3        0.06        0.88      0.28 o
   3   6   3       82.96       90.56      0.85 o
   4   6   3      134.57      125.20      0.97 o
   5   6   3      136.64      147.45      1.74 o
   6   6   3        0.05        0.06      0.60 <
  -5   7   3      129.56      129.69      1.27 o
  -4   7   3       57.31       60.59      0.86 o
  -3   7   3       32.81       32.62      0.57 o
  -2   7   3        5.04        4.41      0.36 o
  -1   7   3        9.97       10.71      0.31 o
   0   7   3       32.30       25.68      0.33 o
   1   7   3       41.23       44.11      0.52 o
   2   7   3      112.89      102.08      0.77 o
   3   7   3       35.25       33.86      0.64 o
   4   7   3       17.77       19.64      0.74 o
   5   7   3        7.75        6.62      0.67 o
   6   7   3        0.02        0.66      0.82 <
  -4   8   3        9.44        7.66      0.61 o
  -3   8   3       19.21       13.70      0.60 o
  -2   8   3        1.39        1.99      0.41 o
  -1   8   3       73.31       70.23      0.63 o
   0   8   3       33.99       38.74      0.61 o
   1   8   3       83.85       88.17      0.64 o
   2   8   3        4.86        5.07      0.38 o
   3   8   3      134.06      134.83      0.97 o
   4   8   3        3.47        4.88      0.63 o
   5   8   3      113.83      105.58      1.29 o
  -4   9   3       27.20       26.34      0.61 o
  -3   9   3        9.68        8.68      0.60 o
  -2   9   3      315.24      309.02      2.39 o
  -1   9   3      195.78      195.15      1.22 o
   0   9   3      147.96      144.46      1.10 o
   1   9   3      457.21      461.44      2.10 o
   2   9   3      192.57      204.98      1.19 o
   3   9   3       80.03       81.66      0.96 o
   4   9   3      492.20      485.05      2.76 o
   5   9   3      151.28      145.33      1.38 o
  -3  10   3       81.63       66.92      0.77 o
  -2  10   3      234.89      232.75      1.46 o
  -1  10   3       22.63       23.64      0.96 o
   0  10   3     1313.50     1423.87      4.90 o
   1  10   3        2.49        6.55      0.72 o
   2  10   3        3.35        3.42      0.86 o
   3  10   3      125.33      132.61      1.65 o
   4  10   3      174.46      177.49      2.46 o
   5  10   3       85.94       66.56      0.94 o
  -3  11   3        1.29        2.20      0.47 o
  -2  11   3        8.97        5.90      0.66 o
  -1  11   3       37.95       42.01      1.07 o
   0  11   3       66.94       80.40      1.16 o
   1  11   3      348.55      371.26      2.48 o
   2  11   3       57.75       66.38      1.37 o
   3  11   3        3.66        4.79      1.21 o
   4  11   3       61.01       68.13      1.57 o
  -2  12   3        0.13        0.08      0.55 <
  -1  12   3        0.10        1.22      1.00 <
   0  12   3       31.71       33.33      0.99 o
   1  12   3        0.92        1.15      0.58 <
   2  12   3       13.73       14.66      0.86 o
   3  12   3        3.42        3.12      0.93 o
   4  12   3        5.74        4.41      0.82 o
  -1  13   3        0.71        0.28      0.72 <
   0  13   3       14.10       13.92      0.91 o
   1  13   3        0.05        2.15      0.93 <
   2  13   3        0.37        0.46      0.83 <
   3  13   3       33.95       42.30      1.21 o
  -2 -11   4       36.18       35.98      0.86 o
  -1 -11   4        2.52        4.66      0.57 o
   0 -11   4      183.73      197.46      1.59 o
   1 -11   4       33.64       33.66      0.69 o
  -3 -10   4       32.46       31.82      0.58 o
  -2 -10   4        0.02        1.02      0.64 <
  -1 -10   4       21.25       20.38      0.75 o
   0 -10   4        0.93        1.52      0.55 <
   1 -10   4      190.78      199.01      1.79 o
   2 -10   4        0.11        0.14      0.44 <
  -4  -9   4        5.00        6.39      0.61 o
  -3  -9   4       37.79       39.81      0.78 o
  -2  -9   4       20.46       18.92      0.72 o
  -1  -9   4       74.33       73.53      1.10 o
   0  -9   4      101.79      107.61      1.07 o
   1  -9   4       34.52       32.62      0.75 o
   2  -9   4        1.74        1.40      0.53 <
   3  -9   4        0.00       -0.11      0.61 <
  -5  -8   4        0.31        0.78      0.50 <
  -4  -8   4        1.16        0.24      0.53 <
  -3  -8   4      140.27      146.00      1.35 o
  -2  -8   4       49.53       51.85      0.93 o
  -1  -8   4       92.32       79.92      0.88 o
   0  -8   4      117.71      114.64      1.02 o
   1  -8   4        3.73        2.12      0.52 o
   2  -8   4       63.51       60.40      0.77 o
   3  -8   4       12.34       10.41      0.58 o
  -5  -7   4        0.07        0.63      0.47 <
  -4  -7   4        8.57        9.92      0.58 o
  -3  -7   4        7.51        6.81      0.57 o
  -2  -7   4       38.20       35.96      0.66 o
  -1  -7   4      145.17      150.66      1.05 o
   0  -7   4        3.16        2.62      0.35 o
   1  -7   4     1134.11     1138.91      2.10 o
   2  -7   4      430.92      436.22      1.79 o
   3  -7   4        4.12        4.94      0.55 o
   4  -7   4       25.61       20.56      0.64 o
  -5  -6   4       18.94       18.79      0.69 o
  -4  -6   4      555.89      585.15      2.65 o
  -3  -6   4      248.73      251.43      1.22 o
  -2  -6   4        1.26        1.88      0.47 o
  -1  -6   4       49.36       57.83      0.61 o
   0  -6   4        0.09        0.57      0.31 <
   1  -6   4        0.34        0.42      0.28 <
   2  -6   4        0.66        0.93      0.39 <
   3  -6   4       61.17       63.43      0.88 o
   4  -6   4        0.92        0.88      0.61 <
  -5  -5   4       39.37       37.05      0.66 o
  -4  -5   4        8.53       10.08      0.69 o
  -3  -5   4      875.10      830.52      2.12 o
  -2  -5   4       34.99       32.12      0.61 o
  -1  -5   4      416.49      440.27      1.33 o
   0  -5   4       21.97       20.67      0.41 o
   1  -5   4        3.78        3.56      0.25 o
   2  -5   4       13.87       13.36      0.38 o
   3  -5   4      123.56      129.14      1.08 o
   4  -5   4        2.08        1.76      0.60 <
   5  -5   4        0.14       -0.35      0.60 <
  -6  -4   4      236.53      257.77      2.35 o
  -5  -4   4       46.10       47.11      0.74 o
  -4  -4   4      170.73      172.19      1.16 o
  -3  -4   4       22.53       21.76      0.52 o
  -2  -4   4        0.01        0.75      0.33 <
  -1  -4   4       87.34       81.17      0.88 o
   0  -4   4     1038.30     1173.90      3.36 o
   1  -4   4      177.99      185.84      0.71 o
   2  -4   4      183.38      179.11      0.75 o
   3  -4   4      347.70      353.11      1.24 o
   4  -4   4       53.09       51.53      0.93 o
   5  -4   4        1.09        1.41      0.47 <
  -6  -3   4       35.59       36.07      0.85 o
  -5  -3   4        2.83        3.25      0.52 o
  -4  -3   4       12.42       11.26      0.55 o
  -3  -3   4       29.12       26.61      0.46 o
  -2  -3   4        0.26        0.91      0.30 o
  -1  -3   4      444.19      472.45      2.12 o
   0  -3   4     2540.68     2898.15      3.61 o
   1  -3   4      122.85      116.44      1.08 o
   2  -3   4        2.21        1.22      0.25 o
   3  -3   4       30.31       28.71      0.47 o
   4  -3   4       63.89       66.87      0.99 o
   5  -3   4       13.81       13.47      0.61 o
  -6  -2   4       77.14       81.80      0.91 o
  -5  -2   4      172.12      174.45      1.37 o
  -4  -2   4       14.08       12.81      0.55 o
  -3  -2   4       30.43       37.22      0.49 o
  -2  -2   4        4.23        3.17      0.42 o
  -1  -2   4      478.83      462.07      1.46 o
   0  -2   4       10.67        9.83      0.27 o
   1  -2   4      214.96      230.94      1.38 o
   2  -2   4      267.31      290.79      1.02 o
   3  -2   4       48.76       50.12      0.55 o
   4  -2   4       27.76       27.78      0.60 o
   5  -2   4        0.72        0.83      0.57 <
  -6  -1   4       25.10       21.80      0.77 o
  -5  -1   4        0.86        0.83      0.60 <
  -4  -1   4       34.76       34.39      0.69 o
  -3  -1   4       50.78       42.38      0.46 o
  -2  -1   4        0.01        0.35      0.22 <
  -1  -1   4      616.30      558.28      1.99 o
   0  -1   4      218.42      207.32      1.08 o
   1  -1   4      497.35      545.28      1.21 o
   2  -1   4      229.66      244.46      1.60 o
   3  -1   4      112.36      108.91      0.60 o
   4  -1   4      163.80      177.93      1.16 o
   5  -1   4      113.41      136.72      1.70 o
   6  -1   4        4.31        1.77      0.80 <
  -6   0   4       11.54       11.47      0.74 o
  -5   0   4        0.24        0.25      0.60 <
  -4   0   4        2.20        1.77      0.53 o
  -3   0   4        4.93        6.28      0.27 o
  -2   0   4     3731.93     3835.35      3.64 o
  -1   0   4       98.26       84.97      0.80 o
   0   0   4      785.98      782.03      1.04 o
   1   0   4     3728.50     3796.16      9.89 o
   2   0   4      797.79      859.43      2.79 o
   3   0   4      981.90      986.52      1.48 o
   4   0   4        4.73        5.29      0.36 o
   5   0   4      131.82      140.24      1.18 o
   6   0   4        4.97        5.81      0.67 o
  -6   1   4        0.69       -0.39      0.58 <
  -5   1   4       95.80       99.71      0.93 o
  -4   1   4       36.90       39.38      0.66 o
  -3   1   4        9.63       14.55      0.35 o
  -2   1   4     2928.41     3028.96      2.98 o
  -1   1   4        5.81        6.44      0.22 o
   0   1   4     3905.52     3955.67     10.94 o
   1   1   4      986.34      973.35      1.70 o
   2   1   4      634.03      656.59      2.32 o
   3   1   4       57.61       55.68      0.46 o
   4   1   4      120.32      123.49      0.69 o
   5   1   4      131.49      149.88      1.21 o
   6   1   4       70.19       72.93      1.10 o
  -6   2   4       53.29       57.89      0.97 o
  -5   2   4       16.94       18.35      0.80 o
  -4   2   4       32.53       29.29      0.63 o
  -3   2   4       54.62       62.48      0.50 o
  -2   2   4       79.06       84.70      0.52 o
  -1   2   4      486.51      454.58      1.65 o
   0   2   4      813.21      825.61      1.40 o
   1   2   4     5638.76     5525.78     19.56 o
   2   2   4      430.79      447.16      1.88 o
   3   2   4      377.22      393.79      1.13 o
   4   2   4      218.14      213.69      0.88 o
   5   2   4       47.96       52.70      1.00 o
   6   2   4       13.74       14.98      0.67 o
  -6   3   4        9.24        7.00      0.89 o
  -5   3   4        9.78        9.73      0.77 o
  -4   3   4      103.31      111.66      1.16 o
  -3   3   4        9.11        8.68      0.31 o
  -2   3   4       56.28       47.28      0.42 o
  -1   3   4     1012.01      965.16      2.48 o
   0   3   4       28.84       28.71      0.27 o
   1   3   4       61.01       54.75      0.49 o
   2   3   4       17.59       23.77      0.55 o
   3   3   4       79.53       93.12      0.71 o
   4   3   4       77.61       76.89      0.63 o
   5   3   4        1.82        1.59      0.72 <
   6   3   4      564.37      610.60      2.64 o
  -5   4   4        0.12        0.00      0.61 <
  -4   4   4      309.74      313.57      1.81 o
  -3   4   4        0.48        1.26      0.33 o
  -2   4   4      268.05      261.55      0.78 o
  -1   4   4      243.71      257.69      1.02 o
   0   4   4        7.01        8.30      0.25 o
   1   4   4      500.80      536.79      1.76 o
   2   4   4      651.97      725.60      2.46 o
   3   4   4      958.23      927.61      2.09 o
   4   4   4      130.94      133.44      1.00 o
   5   4   4      241.56      258.32      2.29 o
   6   4   4       32.24       28.98      0.83 o
  -5   5   4        1.60        1.26      0.58 <
  -4   5   4       33.80       32.73      0.61 o
  -3   5   4      241.27      227.57      0.93 o
  -2   5   4       62.79       70.25      0.49 o
  -1   5   4     1205.81     1209.47      2.87 o
   0   5   4      990.60     1050.60      2.59 o
   1   5   4       37.73       48.41      0.63 o
   2   5   4      345.73      350.12      1.48 o
   3   5   4      134.00      135.01      1.00 o
   4   5   4        3.85        4.91      0.46 o
   5   5   4        4.49        5.79      0.61 o
   6   5   4      105.66       99.60      1.18 o
  -5   6   4        4.91        1.99      0.67 <
  -4   6   4       13.90       15.18      0.69 o
  -3   6   4       58.53       57.44      0.61 o
  -2   6   4        1.46        3.20      0.28 o
  -1   6   4     2106.47     2240.73      2.56 o
   0   6   4      355.10      391.12      1.74 o
   1   6   4      163.10      175.69      1.21 o
   2   6   4       50.57       57.89      0.50 o
   3   6   4       48.48       53.36      0.71 o
   4   6   4       30.89       30.26      0.61 o
   5   6   4        0.13       -0.16      0.55 <
   6   6   4       33.05       26.65      0.77 o
  -5   7   4        0.60        0.52      0.63 <
  -4   7   4      108.33      103.07      1.00 o
  -3   7   4       34.15       29.93      0.55 o
  -2   7   4       37.72       34.09      0.42 o
  -1   7   4       34.91       34.02      0.38 o
   0   7   4        1.63        1.41      0.24 o
   1   7   4       25.83       35.44      0.41 o
   2   7   4       28.26       25.54      0.42 o
   3   7   4        8.56        8.32      0.49 o
   4   7   4       32.48       29.97      0.83 o
   5   7   4        0.00        1.52      0.63 <
   6   7   4        4.50        2.84      0.77 o
  -4   8   4       29.82       26.37      0.83 o
  -3   8   4       18.42       19.53      0.67 o
  -2   8   4       60.48       55.32      0.64 o
  -1   8   4       12.54       12.65      0.36 o
   0   8   4        0.16        0.77      0.33 <
   1   8   4      103.11       97.47      0.72 o
   2   8   4      126.88      132.03      0.82 o
   3   8   4       61.04       64.42      0.99 o
   4   8   4      277.85      284.81      2.29 o
   5   8   4        1.18        3.67      0.57 o
  -4   9   4        0.78        1.05      0.60 <
  -3   9   4       86.06       92.03      0.94 o
  -2   9   4       72.52       64.03      0.91 o
  -1   9   4       18.68       16.62      0.52 o
   0   9   4       79.59       75.50      0.96 o
   1   9   4      100.57      105.31      0.78 o
   2   9   4        6.58        6.72      0.50 o
   3   9   4        7.50        4.98      0.89 o
   4   9   4        0.27        2.34      0.77 o
   5   9   4        0.46        2.21      0.63 o
  -3  10   4      154.81      143.99      1.05 o
  -2  10   4       60.57       64.25      1.30 o
  -1  10   4       86.32       92.25      1.38 o
   0  10   4        1.07        2.78      0.53 o
   1  10   4       31.15       39.38      0.88 o
   2  10   4       43.12       47.83      0.94 o
   3  10   4      249.74      274.64      3.39 o
   4  10   4       95.78       86.56      1.29 o
   5  10   4       50.09       50.44      0.89 o
  -3  11   4        0.73        1.37      0.47 <
  -2  11   4        9.46        8.52      0.85 o
  -1  11   4      106.35       96.38      2.15 o
   0  11   4       10.88       11.60      0.77 o
   1  11   4       92.87       96.60      1.22 o
   2  11   4        0.12        3.30      0.94 o
   3  11   4      124.06      139.41      2.46 o
   4  11   4        1.81        2.46      0.93 <
  -2  12   4       75.23       66.24      1.07 o
  -1  12   4       18.46       17.44      0.83 o
   0  12   4        6.30        8.26      1.10 o
   1  12   4       44.92       54.94      1.26 o
   2  12   4        0.26        0.13      1.13 <
   3  12   4       30.62       30.91      1.35 o
   4  12   4        0.99        0.58      0.80 <
  -1  13   4        2.49        3.31      0.82 o
   0  13   4        4.31        3.36      0.83 o
   1  13   4      115.79      135.67      2.20 o
   2  13   4        0.27        0.22      0.91 <
   3  13   4        1.44        1.46      0.77 <
  -2 -11   5        7.18        6.94      0.72 o
  -1 -11   5        9.42       12.90      0.67 o
   0 -11   5       20.72       19.40      1.04 o
  -3 -10   5        3.91        6.01      0.85 o
  -2 -10   5       53.41       50.44      0.85 o
  -1 -10   5        2.38        3.41      0.69 o
   0 -10   5        5.11        5.70      0.55 o
   1 -10   5      104.08      116.44      1.38 o
  -4  -9   5       36.79       36.65      0.64 o
  -3  -9   5        3.49        5.10      0.44 o
  -2  -9   5       76.12       70.91      1.00 o
  -1  -9   5        8.50        6.99      0.69 o
   0  -9   5       51.99       46.20      0.86 o
   1  -9   5        7.66        6.34      0.52 o
   2  -9   5        0.01        0.50      0.57 <
  -4  -8   5       10.44       10.82      0.71 o
  -3  -8   5        3.49        3.50      0.55 o
  -2  -8   5       65.66       59.18      0.99 o
  -1  -8   5        5.55        4.00      0.64 o
   0  -8   5        0.27        0.08      0.58 <
   1  -8   5        0.61       -0.11      0.50 <
   2  -8   5       18.79       15.52      0.53 o
   3  -8   5        8.90       11.43      0.60 o
  -5  -7   5        0.50        0.24      0.47 <
  -4  -7   5       63.01       65.29      0.85 o
  -3  -7   5        0.52        0.60      0.53 <
  -2  -7   5        7.69        5.49      0.53 o
  -1  -7   5       19.81       15.26      0.67 o
   0  -7   5       53.87       52.99      0.69 o
   1  -7   5      494.90      479.15      1.87 o
   2  -7   5       26.91       24.36      0.67 o
   3  -7   5       37.17       41.88      0.77 o
   4  -7   5        0.01        0.28      0.89 <
  -5  -6   5        4.84        5.54      0.47 o
  -4  -6   5       30.65       30.78      0.75 o
  -3  -6   5       11.56       11.54      0.55 o
  -2  -6   5        0.88        1.55      0.44 o
  -1  -6   5       45.62       43.61      0.58 o
   0  -6   5       64.76       62.70      0.67 o
   1  -6   5       10.29       13.30      0.44 o
   2  -6   5       65.00       61.68      0.83 o
   3  -6   5      217.48      225.71      1.33 o
   4  -6   5       15.06       11.76      0.63 o
  -5  -5   5       47.03       51.80      0.75 o
  -4  -5   5      297.61      316.95      1.59 o
  -3  -5   5       22.31       22.45      0.55 o
  -2  -5   5      112.98      122.11      0.96 o
  -1  -5   5      123.15      128.70      0.83 o
   0  -5   5       16.00       18.82      0.42 o
   1  -5   5      332.66      342.42      0.97 o
   2  -5   5      852.37      874.13      2.17 o
   3  -5   5        0.75        1.57      0.55 <
   4  -5   5      103.49      107.32      1.24 o
  -5  -4   5      168.34      176.72      1.13 o
  -4  -4   5       54.53       52.74      0.91 o
  -3  -4   5        9.82       10.47      0.49 o
  -2  -4   5      191.68      191.49      1.41 o
  -1  -4   5      530.58      524.12      1.84 o
   0  -4   5       82.98       78.58      0.55 o
   1  -4   5      356.88      403.53      0.99 o
   2  -4   5       13.05       12.29      0.41 o
   3  -4   5       39.64       36.26      0.64 o
   4  -4   5        1.35        0.88      0.60 <
   5  -4   5        4.64        1.16      0.61 <
  -6  -3   5       96.80      126.33      1.22 o
  -5  -3   5      124.94      129.96      1.13 o
  -4  -3   5       32.76       32.89      0.69 o
  -3  -3   5        0.50        1.65      0.38 o
  -2  -3   5      210.96      186.99      0.93 o
  -1  -3   5     3036.81     3173.36      5.90 o
   0  -3   5       32.20       46.61      0.61 o
   1  -3   5      157.37      206.23      0.86 o
   2  -3   5        1.94        3.05      0.30 o
   3  -3   5       34.93       39.32      0.57 o
   4  -3   5       30.21       33.81      0.83 o
   5  -3   5       78.88       71.36      0.91 o
  -6  -2   5      127.36      119.11      1.24 o
  -5  -2   5       34.46       32.16      0.78 o
  -4  -2   5       19.43       18.08      0.53 o
  -3  -2   5        0.89        1.02      0.33 o
  -2  -2   5        9.68        8.43      0.35 o
  -1  -2   5       92.43       77.15      0.96 o
   0  -2   5      157.87      193.46      0.94 o
   1  -2   5        6.63       13.08      0.39 o
   2  -2   5     1246.60     1273.03      2.06 o
   3  -2   5       39.96       46.45      0.52 o
   4  -2   5        0.15        0.33      0.58 <
   5  -2   5       17.98       13.41      0.60 o
  -6  -1   5       13.15       15.16      0.57 o
  -5  -1   5      136.27      143.82      1.24 o
  -4  -1   5        0.04        0.47      0.47 <
  -3  -1   5       23.60       27.83      0.38 o
  -2  -1   5        7.00        5.60      0.33 o
  -1  -1   5       27.92       22.98      0.58 o
   0  -1   5       99.91      136.07      1.02 o
   1  -1   5     3297.47     3363.66      5.18 o
   2  -1   5        4.92        6.20      0.30 o
   3  -1   5       18.44       21.76      0.35 o
   4  -1   5      349.95      384.26      1.63 o
   5  -1   5       19.38       16.70      0.75 o
  -6   0   5       12.13       16.26      0.74 o
  -5   0   5      285.23      296.16      1.66 o
  -4   0   5        0.22        0.38      0.49 <
  -3   0   5      400.65      457.99      1.27 o
  -2   0   5      622.76      694.30      2.07 o
  -1   0   5      111.28       94.81      0.91 o
   0   0   5      481.98      439.58      1.54 o
   1   0   5       41.36       38.87      0.44 o
   2   0   5      273.30      244.79      1.63 o
   3   0   5      111.91      109.11      0.60 o
   4   0   5        4.49        4.00      0.36 o
   5   0   5        3.51        4.65      0.89 o
   6   0   5       15.66       17.66      0.96 o
  -6   1   5      168.33      182.39      1.52 o
  -5   1   5       15.27       15.81      0.69 o
  -4   1   5        9.75        4.51      0.60 o
  -3   1   5      194.73      240.81      1.04 o
  -2   1   5      284.07      296.19      1.60 o
  -1   1   5      581.33      708.74      2.21 o
   0   1   5        1.97        1.82      0.17 o
   1   1   5       72.00       70.62      0.44 o
   2   1   5        5.23        8.10      0.44 o
   3   1   5      481.38      525.80      1.27 o
   4   1   5        0.04        0.19      0.35 <
   5   1   5        6.94        6.01      0.69 o
   6   1   5       14.63       15.74      0.71 o
  -6   2   5       82.72      105.66      1.15 o
  -5   2   5      145.81      148.00      1.19 o
  -4   2   5        0.07        0.63      0.50 <
  -3   2   5        3.15        3.56      0.31 o
  -2   2   5       57.64       68.94      0.69 o
  -1   2   5      126.97      100.84      0.72 o
   0   2   5      294.47      283.40      0.74 o
   1   2   5      139.68      142.20      0.53 o
   2   2   5      275.24      293.71      1.57 o
   3   2   5      319.00      337.17      1.08 o
   4   2   5       43.52       43.14      0.52 o
   5   2   5        0.44       -0.02      0.67 <
   6   2   5       14.95       15.16      1.02 o
  -5   3   5      129.54      137.12      1.16 o
  -4   3   5       41.76       43.09      0.74 o
  -3   3   5        0.99        1.27      0.31 o
  -2   3   5       35.71       29.87      0.38 o
  -1   3   5        7.80        5.23      0.36 o
   0   3   5      639.06      583.22      1.60 o
   1   3   5      254.13      248.74      0.86 o
   2   3   5      426.33      434.00      1.92 o
   3   3   5      490.10      519.60      1.48 o
   4   3   5        0.06        0.08      0.38 <
   5   3   5      190.66      221.08      2.02 o
   6   3   5       31.61       34.55      0.85 o
  -5   4   5      238.90      258.49      1.70 o
  -4   4   5       11.98       11.73      0.72 o
  -3   4   5       47.64       47.28      0.63 o
  -2   4   5       79.83       74.59      0.49 o
  -1   4   5        8.38       11.49      0.39 o
   0   4   5      217.17      248.73      1.22 o
   1   4   5     3354.48     3426.72      4.54 o
   2   4   5      262.86      237.02      1.46 o
   3   4   5       58.65       61.02      0.64 o
   4   4   5        5.66        5.02      0.39 o
   5   4   5       45.27       49.05      0.86 o
   6   4   5       11.30        7.99      0.63 o
  -5   5   5       46.11       47.08      0.72 o
  -4   5   5      705.62      720.76      2.39 o
  -3   5   5      251.19      248.36      1.04 o
  -2   5   5        2.39        1.33      0.22 o
  -1   5   5     1009.97     1014.07      2.81 o
   0   5   5     1672.86     1768.77      3.50 o
   1   5   5      209.64      238.32      1.08 o
   2   5   5      497.26      533.74      1.32 o
   3   5   5       48.80       52.77      0.63 o
   4   5   5       87.49       86.52      0.88 o
   5   5   5       49.94       50.89      1.18 o
   6   5   5       53.65       49.29      0.91 o
  -5   6   5        0.00        0.55      0.53 <
  -4   6   5       21.44       25.34      0.75 o
  -3   6   5     1273.97     1299.40      2.45 o
  -2   6   5       83.31       91.36      0.67 o
  -1   6   5       81.04       87.59      0.52 o
   0   6   5      380.16      366.86      1.76 o
   1   6   5        3.36       10.28      0.35 o
   2   6   5       34.29       35.35      0.44 o
   3   6   5        6.95       10.06      0.49 o
   4   6   5        8.65        7.90      0.57 o
   5   6   5       41.29       43.92      0.82 o
   6   6   5       15.09       12.28      0.61 o
  -5   7   5        9.77       10.66      0.80 o
  -4   7   5      101.03       98.16      1.05 o
  -3   7   5        2.90        2.31      0.49 o
  -2   7   5       62.39       64.25      0.58 o
  -1   7   5       11.01       12.48      0.35 o
   0   7   5      189.50      198.90      0.82 o
   1   7   5      387.21      402.43      1.33 o
   2   7   5       56.75       63.24      0.83 o
   3   7   5       66.81       55.24      0.88 o
   4   7   5      166.39      157.74      1.84 o
   5   7   5        2.83        2.81      0.52 o
  -4   8   5       25.33       22.20      0.72 o
  -3   8   5       26.56       24.54      0.60 o
  -2   8   5       24.42       19.83      0.47 o
  -1   8   5      174.52      184.71      1.16 o
   0   8   5        9.83        7.30      0.31 o
   1   8   5       24.37       23.99      0.42 o
   2   8   5        2.08        2.12      0.35 o
   3   8   5      154.11      153.07      1.37 o
   4   8   5       84.05       83.35      1.38 o
   5   8   5        2.06        3.80      0.57 o
  -4   9   5       24.04       21.21      0.75 o
  -3   9   5       70.02       74.94      0.94 o
  -2   9   5       79.31       78.61      1.13 o
  -1   9   5        1.29        1.22      0.42 <
   0   9   5      107.37      113.73      0.86 o
   1   9   5       46.26       52.71      0.55 o
   2   9   5       78.41       87.23      0.93 o
   3   9   5       71.44       66.26      2.04 o
   4   9   5       30.79       27.80      1.00 o
   5   9   5        0.04        0.53      0.50 <
  -3  10   5        4.88        5.59      0.55 o
  -2  10   5        9.34        9.45      0.71 o
  -1  10   5       62.62       63.51      1.90 o
   0  10   5        0.20       -0.09      0.50 <
   1  10   5       54.23       58.74      0.69 o
   2  10   5      831.49      876.34      3.96 o
   3  10   5       27.27       30.61      1.70 o
   4  10   5        0.71        0.08      0.67 <
   5  10   5       39.62       32.81      0.75 o
  -3  11   5       12.82       12.71      0.61 o
  -2  11   5      146.86      144.90      1.74 o
  -1  11   5       49.81       56.54      1.21 o
   0  11   5       25.05       24.50      0.97 o
   1  11   5      226.06      270.18      2.32 o
   2  11   5      302.66      343.66      3.69 o
   3  11   5       30.50       38.02      1.55 o
   4  11   5       72.80       62.48      1.05 o
  -2  12   5        1.38        1.85      0.58 o
  -1  12   5        5.68        5.38      1.04 o
   0  12   5      137.80      161.57      1.71 o
   1  12   5       52.02       65.96      1.85 o
   2  12   5       45.14       55.27      1.76 o
   3  12   5        3.06        2.81      0.97 <
   4  12   5        2.07        1.15      0.78 <
  -1  13   5       23.07       22.54      0.80 o
   0  13   5        5.32        2.61      0.85 o
   1  13   5      153.44      205.64      2.57 o
   2  13   5       24.56       29.28      1.26 o
   3  13   5        8.45        9.09      0.91 o
  -2 -10   6       28.35       29.02      0.64 o
  -1 -10   6        9.09        8.99      0.71 o
   0 -10   6       31.26       31.22      0.83 o
   1 -10   6       27.23       23.01      0.77 o
  -3  -9   6       40.40       33.01      0.80 o
  -2  -9   6       65.86       74.81      1.04 o
  -1  -9   6       78.68       90.67      1.35 o
   0  -9   6        9.53        7.46      0.66 o
   1  -9   6       12.46        9.65      0.66 o
   2  -9   6       27.84       23.80      0.85 o
  -4  -8   6        8.00        9.25      0.52 o
  -3  -8   6        4.09        3.85      0.47 o
  -2  -8   6       15.12       20.83      0.61 o
  -1  -8   6       20.09       13.23      0.80 o
   0  -8   6       20.24       15.16      0.55 o
   1  -8   6       60.26       49.84      0.75 o
   2  -8   6        7.00        6.58      0.57 o
   3  -8   6        3.45        4.41      0.89 o
  -4  -7   6        3.12        1.44      0.52 <
  -3  -7   6       26.25       26.04      0.69 o
  -2  -7   6       59.93       54.53      0.77 o
  -1  -7   6       11.78        9.21      0.88 o
   0  -7   6        6.56       10.27      0.57 o
   1  -7   6       11.91       13.03      0.61 o
   2  -7   6        0.39        0.60      0.47 <
   3  -7   6       22.33       17.33      0.58 o
  -5  -6   6       35.75       37.49      0.52 o
  -4  -6   6       10.86       10.41      0.60 o
  -3  -6   6      250.36      254.08      1.55 o
  -2  -6   6        6.25        6.37      0.50 o
  -1  -6   6        0.59        0.88      0.42 <
   0  -6   6       39.78       37.45      0.63 o
   1  -6   6        1.31        0.91      0.49 <
   2  -6   6       78.26       77.25      0.91 o
   3  -6   6       51.65       55.82      0.86 o
   4  -6   6        5.67        6.48      0.63 o
  -5  -5   6       45.36       40.22      0.67 o
  -4  -5   6      144.70      144.78      1.26 o
  -3  -5   6      281.54      284.52      1.33 o
  -2  -5   6      281.33      286.04      1.44 o
  -1  -5   6       60.45       66.75      0.69 o
   0  -5   6        4.83        4.55      0.39 o
   1  -5   6      459.87      460.44      1.46 o
   2  -5   6      221.66      233.09      1.33 o
   3  -5   6       36.97       35.02      0.72 o
   4  -5   6        2.68        0.39      0.60 <
  -5  -4   6        6.20        7.57      0.53 o
  -4  -4   6       94.89      101.92      1.13 o
  -3  -4   6     2132.58     2141.88      3.77 o
  -2  -4   6      567.18      556.05      1.87 o
  -1  -4   6       61.75       62.85      0.78 o
   0  -4   6      491.20      537.98      1.57 o
   1  -4   6        0.18        0.25      0.25 <
   2  -4   6       79.08       72.68      0.63 o
   3  -4   6      145.51      167.44      1.16 o
   4  -4   6       62.66       64.20      1.26 o
  -5  -3   6       15.85       14.80      0.63 o
  -4  -3   6       86.71       85.36      1.04 o
  -3  -3   6      360.99      350.81      1.52 o
  -2  -3   6       60.61       57.63      0.49 o
  -1  -3   6        5.64        8.23      0.36 o
   0  -3   6       70.20       72.84      0.55 o
   1  -3   6        4.67        2.31      0.30 o
   2  -3   6        4.55        5.12      0.33 o
   3  -3   6       24.40       23.34      0.52 o
   4  -3   6        2.57        1.16      0.58 <
   5  -3   6        8.15        6.33      0.57 o
  -5  -2   6        5.61        4.19      0.58 o
  -4  -2   6        6.73        6.42      0.57 o
  -3  -2   6       66.09       67.86      0.67 o
  -2  -2   6       14.52       12.24      0.39 o
  -1  -2   6       19.47       19.06      0.50 o
   0  -2   6      587.84      657.52      1.87 o
   1  -2   6      970.14     1042.39      1.65 o
   2  -2   6      299.45      293.06      1.08 o
   3  -2   6      158.99      167.29      0.91 o
   4  -2   6       46.33       44.08      0.85 o
   5  -2   6       71.38       70.04      0.93 o
  -6  -1   6       12.66       11.26      0.89 o
  -5  -1   6       79.38       75.11      0.96 o
  -4  -1   6       17.38       20.08      0.55 o
  -3  -1   6      163.13      160.79      0.85 o
  -2  -1   6       26.81       34.53      0.42 o
  -1  -1   6      363.19      359.09      1.88 o
   0  -1   6      316.46      327.12      1.68 o
   1  -1   6      196.27      185.09      1.16 o
   2  -1   6      232.52      216.11      0.82 o
   3  -1   6      416.36      437.75      1.48 o
   4  -1   6      205.52      207.30      1.41 o
   5  -1   6       14.43        9.86      0.86 o
  -6   0   6       43.77       39.90      0.83 o
  -5   0   6        2.26        1.81      0.50 o
  -4   0   6      251.43      272.10      1.82 o
  -3   0   6       14.61       16.36      0.38 o
  -2   0   6      141.49      160.66      0.77 o
  -1   0   6      999.16     1017.55      3.01 o
   0   0   6      168.79      167.37      1.07 o
   1   0   6       15.82       14.80      0.30 o
   2   0   6      604.79      596.08      1.55 o
   3   0   6       37.07       39.71      0.44 o
   4   0   6      332.92      350.54      1.76 o
   5   0   6       24.41       24.99      1.07 o
  -6   1   6        0.44       -1.71      0.82 <
  -5   1   6      226.71      223.77      1.27 o
  -4   1   6      146.74      167.27      1.32 o
  -3   1   6       31.39       33.23      0.44 o
  -2   1   6      244.96      272.26      1.10 o
  -1   1   6       56.09       57.26      0.78 o
   0   1   6      277.98      289.29      1.38 o
   1   1   6      347.30      354.39      0.99 o
   2   1   6      740.93      826.05      1.73 o
   3   1   6       33.35       29.86      0.42 o
   4   1   6        6.87        7.96      0.39 o
   5   1   6        6.37        4.76      0.88 o
  -5   2   6        0.74        1.68      0.55 o
  -4   2   6        0.55        1.71      0.60 <
  -3   2   6       29.49       25.95      0.39 o
  -2   2   6      190.04      205.13      0.75 o
  -1   2   6      490.20      471.93      1.98 o
   0   2   6      306.32      312.19      1.04 o
   1   2   6       40.36       40.92      0.38 o
   2   2   6      186.16      237.25      0.86 o
   3   2   6       88.44       94.44      0.57 o
   4   2   6       41.21       46.02      0.53 o
   5   2   6        3.25        3.14      0.63 o
   6   2   6      304.70      360.41      2.78 o
  -5   3   6        2.33        2.89      0.66 o
  -4   3   6       97.28       99.14      0.96 o
  -3   3   6       39.65       40.55      0.53 o
  -2   3   6       14.61       17.80      0.30 o
  -1   3   6      436.73      428.40      1.92 o
   0   3   6      169.85      188.23      0.86 o
   1   3   6        3.73        5.98      0.31 o
   2   3   6      389.74      452.84      1.18 o
   3   3   6        8.63       11.76      0.38 o
   4   3   6       16.05       16.55      0.49 o
   5   3   6       15.12       16.70      0.66 o
   6   3   6      125.79      117.26      1.81 o
  -5   4   6        0.14       -0.16      0.52 <
  -4   4   6       67.35       66.16      0.99 o
  -3   4   6       97.96       96.82      0.74 o
  -2   4   6      289.73      257.56      0.88 o
  -1   4   6       64.24       63.14      0.82 o
   0   4   6        0.03        1.33      0.33 o
   1   4   6     1047.60      954.48      1.84 o
   2   4   6      270.78      263.25      0.93 o
   3   4   6        0.89        1.40      0.33 o
   4   4   6      148.94      153.55      1.02 o
   5   4   6        9.82       11.87      0.64 o
   6   4   6       27.55       26.04      1.10 o
  -5   5   6        1.23        2.45      0.50 o
  -4   5   6       50.60       50.66      0.93 o
  -3   5   6       29.15       33.09      0.61 o
  -2   5   6        0.77        1.07      0.27 o
  -1   5   6      338.36      353.49      1.29 o
   0   5   6     2004.35     2229.14      4.10 o
   1   5   6      368.18      417.46      1.46 o
   2   5   6     1208.04     1194.40      2.02 o
   3   5   6       55.10       65.98      0.71 o
   4   5   6      132.07      134.56      1.07 o
   5   5   6        2.26        3.41      0.60 o
   6   5   6       70.48       62.19      0.93 o
  -5   6   6       14.08       11.10      0.53 o
  -4   6   6      218.45      230.78      1.52 o
  -3   6   6       97.37      108.22      0.91 o
  -2   6   6        1.31        3.00      0.35 o
  -1   6   6       10.51        7.75      0.28 o
   0   6   6      262.67      311.55      1.08 o
   1   6   6      455.04      539.18      1.92 o
   2   6   6      394.88      413.00      1.26 o
   3   6   6        3.35        3.03      0.39 o
   4   6   6      410.12      420.52      2.87 o
   5   6   6       79.53       69.98      0.91 o
  -5   7   6       14.04       11.87      0.82 o
  -4   7   6       33.96       34.52      0.85 o
  -3   7   6        0.39        1.24      0.60 <
  -2   7   6        1.05        0.63      0.39 <
  -1   7   6       38.05       40.89      0.50 o
   0   7   6       69.71       83.35      0.58 o
   1   7   6      343.05      385.78      1.68 o
   2   7   6      148.43      146.85      0.89 o
   3   7   6       26.54       24.66      0.71 o
   4   7   6       18.48       22.56      1.05 o
   5   7   6       12.26        9.09      0.57 o
  -4   8   6        1.05        1.43      0.58 <
  -3   8   6        0.26        0.91      0.53 <
  -2   8   6        0.94        1.70      0.42 o
  -1   8   6       35.36       36.32      0.74 o
   0   8   6      163.67      161.53      1.38 o
   1   8   6       30.63       28.82      0.47 o
   2   8   6      346.77      346.77      1.60 o
   3   8   6        1.14        2.01      0.75 <
   4   8   6        0.02        0.49      0.82 <
   5   8   6      124.50      106.24      1.40 o
  -4   9   6        3.81        4.00      0.72 o
  -3   9   6       96.54      101.53      1.13 o
  -2   9   6       57.97       56.10      0.91 o
  -1   9   6       27.62       28.40      0.64 o
   0   9   6        1.25        2.87      0.41 o
   1   9   6        8.79        8.51      0.38 o
   2   9   6      513.30      519.54      2.81 o
   3   9   6      125.80      127.54      2.48 o
   4   9   6       11.74       14.57      0.88 o
   5   9   6       20.43       15.62      0.57 o
  -3  10   6       46.89       48.66      0.83 o
  -2  10   6        2.06        1.48      0.69 <
  -1  10   6      160.75      150.66      1.65 o
   0  10   6       27.11       25.48      0.63 o
   1  10   6     1046.97     1076.39      2.53 o
   2  10   6       53.66       75.79      2.09 o
   3  10   6      217.61      234.65      3.19 o
   4  10   6       49.14       42.89      1.04 o
   5  10   6        2.01        1.63      0.57 <
  -3  11   6       33.43       28.41      0.74 o
  -2  11   6        6.27        6.69      0.69 o
  -1  11   6       64.60       59.29      1.71 o
   0  11   6       42.16       54.93      1.19 o
   1  11   6       51.86       41.94      1.08 o
   2  11   6       66.50       79.04      1.37 o
   3  11   6       11.65       13.08      1.41 o
   4  11   6        0.34       -0.08      0.86 <
  -2  12   6       17.56       16.29      0.67 o
  -1  12   6       50.20       48.74      1.10 o
   0  12   6        1.69        5.04      0.67 o
   1  12   6       17.80       18.98      1.32 o
   2  12   6        4.79        6.26      1.21 o
   3  12   6       22.03       22.02      1.22 o
   4  12   6        1.56        2.07      0.74 <
  -1  13   6       21.20       29.90      1.08 o
   0  13   6       83.83      106.98      1.71 o
   1  13   6      151.48      207.96      2.53 o
   2  13   6       34.02       43.28      1.41 o
   3  13   6       25.30       29.86      1.07 o
  -1 -10   7       13.36       12.18      0.61 o
  -3  -9   7       54.41       67.12      0.99 o
  -2  -9   7      105.56      119.58      1.38 o
  -1  -9   7       27.33       28.54      0.67 o
   0  -9   7        7.49        8.84      0.61 o
   1  -9   7        8.73        7.42      0.58 o
  -3  -8   7        1.88        1.51      0.47 o
  -2  -8   7        1.22        1.05      0.60 <
  -1  -8   7      189.73      181.65      1.87 o
   0  -8   7        1.97        4.57      0.58 o
   1  -8   7        0.03        0.02      0.53 <
   2  -8   7       13.51       11.24      0.71 o
  -4  -7   7        0.00       -0.27      0.39 <
  -3  -7   7       10.85        9.23      0.49 o
  -2  -7   7       23.16       22.71      0.77 o
  -1  -7   7        9.12        8.98      0.80 o
   0  -7   7       11.42        8.92      0.61 o
   1  -7   7       12.29        7.91      0.57 o
   2  -7   7        1.92        0.74      0.64 <
   3  -7   7       10.67        9.65      0.58 o
  -4  -6   7        6.00        4.25      0.46 o
  -3  -6   7       93.94       97.65      1.04 o
  -2  -6   7      176.13      176.69      1.19 o
  -1  -6   7        1.76        3.77      0.64 o
   0  -6   7      281.14      279.57      1.52 o
   1  -6   7        5.49        2.07      0.55 o
   2  -6   7       20.33       18.19      0.64 o
   3  -6   7        0.60        1.84      0.49 o
  -5  -5   7       43.99       45.15      0.89 o
  -4  -5   7       35.91       35.96      0.75 o
  -3  -5   7       72.55       83.78      1.00 o
  -2  -5   7      172.34      180.16      1.22 o
  -1  -5   7       56.67       56.89      0.78 o
   0  -5   7      202.52      208.38      1.18 o
   1  -5   7       38.35       30.56      0.63 o
   2  -5   7      329.84      358.94      1.49 o
   3  -5   7      125.86      109.38      0.94 o
   4  -5   7       33.75       32.67      0.86 o
  -5  -4   7       22.56       24.90      0.69 o
  -4  -4   7      163.94      176.20      1.37 o
  -3  -4   7      192.81      192.50      1.27 o
  -2  -4   7        9.72       11.69      0.50 o
  -1  -4   7      732.49      722.82      2.67 o
   0  -4   7       23.51       26.37      0.53 o
   1  -4   7        7.96        8.30      0.46 o
   2  -4   7      492.27      506.46      1.68 o
   3  -4   7       33.22       34.28      0.72 o
   4  -4   7        9.65       10.94      0.82 o
  -5  -3   7        1.11        0.99      0.71 <
  -4  -3   7      109.22      114.39      1.16 o
  -3  -3   7        1.32        2.09      0.49 o
  -2  -3   7      400.12      388.12      1.26 o
  -1  -3   7      441.24      422.29      1.38 o
   0  -3   7      119.84      122.28      0.80 o
   1  -3   7        9.83        6.83      0.35 o
   2  -3   7      198.01      194.95      1.18 o
   3  -3   7      142.23      158.23      1.02 o
   4  -3   7       14.96       16.44      0.77 o
   5  -3   7        1.17        0.58      0.88 <
  -5  -2   7        1.37        0.78      0.61 <
  -4  -2   7        5.16        5.71      0.61 o
  -3  -2   7       12.82       10.00      0.47 o
  -2  -2   7       11.76        8.70      0.38 o
  -1  -2   7      167.44      162.37      0.91 o
   0  -2   7      201.28      202.50      0.89 o
   1  -2   7      129.96      113.59      0.89 o
   2  -2   7       15.53       15.51      0.47 o
   3  -2   7      304.61      326.96      1.38 o
   4  -2   7      203.29      209.23      2.01 o
   5  -2   7       41.21       47.67      0.89 o
  -5  -1   7        8.61        8.38      0.57 o
  -4  -1   7        1.16        1.37      0.50 <
  -3  -1   7        0.07        0.64      0.36 <
  -2  -1   7       52.38       47.53      0.44 o
  -1  -1   7       39.49       36.92      0.44 o
   0  -1   7       11.36       16.44      0.35 o
   1  -1   7        0.12        0.14      0.25 <
   2  -1   7       22.60       20.69      0.41 o
   3  -1   7        9.01        9.53      0.42 o
   4  -1   7       79.19       85.35      1.00 o
   5  -1   7      106.70      108.14      1.11 o
  -5   0   7       30.20       23.77      0.67 o
  -4   0   7       91.23       75.93      0.99 o
  -3   0   7      183.78      200.64      0.89 o
  -2   0   7        1.95        2.18      0.27 o
  -1   0   7      542.58      582.00      2.37 o
   0   0   7      338.83      353.15      1.76 o
   1   0   7      831.05      867.44      1.71 o
   2   0   7      979.96      976.98      1.90 o
   3   0   7       78.53       94.29      0.66 o
   4   0   7        0.01       -0.02      0.60 <
   5   0   7       14.62       12.56      0.88 o
  -5   1   7        6.80        4.10      0.49 o
  -4   1   7       49.29       41.88      0.85 o
  -3   1   7      278.81      300.68      1.07 o
  -2   1   7       47.66       46.29      0.42 o
  -1   1   7        4.10        6.12      0.44 o
   0   1   7        0.08        0.03      0.30 <
   1   1   7      878.25      917.34      1.70 o
   2   1   7      131.29      132.08      0.66 o
   3   1   7       37.38       41.99      0.46 o
   4   1   7       43.56       41.33      0.64 o
   5   1   7        9.35        7.66      0.85 o
  -5   2   7        2.71        2.01      0.58 o
  -4   2   7        1.44        0.44      0.58 <
  -3   2   7      157.72      170.62      0.91 o
  -2   2   7       26.30       24.03      0.36 o
  -1   2   7        0.52        0.08      0.36 <
   0   2   7       21.39       20.50      0.50 o
   1   2   7      313.63      312.27      1.04 o
   2   2   7       60.69       66.90      0.50 o
   3   2   7       19.94       20.00      0.42 o
   4   2   7      392.06      404.02      1.54 o
   5   2   7       44.43       60.83      1.22 o
  -5   3   7        0.01        0.97      0.57 <
  -4   3   7       16.26       15.02      0.72 o
  -3   3   7       17.56       15.02      0.39 o
  -2   3   7        0.09        0.11      0.24 <
  -1   3   7      630.16      654.61      2.53 o
   0   3   7       77.87       73.09      0.80 o
   1   3   7     1054.92     1073.92      2.20 o
   2   3   7      188.27      200.05      0.74 o
   3   3   7        2.70        1.93      0.31 o
   4   3   7       39.53       43.23      0.67 o
   5   3   7        9.77       11.52      0.60 o
  -5   4   7       43.21       42.76      0.82 o
  -4   4   7       39.73       41.94      0.67 o
  -3   4   7        8.27        7.77      0.55 o
  -2   4   7      204.32      196.59      0.72 o
  -1   4   7      327.59      307.89      1.11 o
   0   4   7      598.05      617.57      2.24 o
   1   4   7      487.12      491.82      1.27 o
   2   4   7      605.78      614.07      1.27 o
   3   4   7      120.16      120.40      0.75 o
   4   4   7       91.90       83.10      0.93 o
   5   4   7       28.83       29.53      0.61 o
  -5   5   7       36.64       38.30      0.99 o
  -4   5   7       52.88       56.37      0.94 o
  -3   5   7      735.81      717.44      2.26 o
  -2   5   7      283.58      280.20      0.93 o
  -1   5   7      664.08      646.66      1.54 o
   0   5   7        5.47        8.56      0.35 o
   1   5   7      163.40      163.77      0.93 o
   2   5   7       50.48       60.18      0.47 o
   3   5   7      420.18      440.25      1.48 o
   4   5   7      200.10      202.51      1.62 o
   5   5   7       17.77       16.70      0.63 o
  -5   6   7        3.01        2.72      0.57 o
  -4   6   7       29.73       31.63      0.82 o
  -3   6   7      144.25      151.97      1.27 o
  -2   6   7     1155.15     1161.36      1.79 o
  -1   6   7      447.18      437.03      1.32 o
   0   6   7       91.49       92.47      0.60 o
   1   6   7      185.16      186.36      0.94 o
   2   6   7      231.92      223.09      0.99 o
   3   6   7      270.11      285.71      1.22 o
   4   6   7      137.07      126.80      1.57 o
   5   6   7        1.71        2.40      0.52 o
  -4   7   7       63.04       62.88      0.91 o
  -3   7   7      608.79      610.47      2.65 o
  -2   7   7      143.66      153.57      0.93 o
  -1   7   7       66.74       72.51      0.60 o
   0   7   7      344.68      370.99      1.32 o
   1   7   7       66.86       74.06      0.74 o
   2   7   7        0.84        1.49      0.35 o
   3   7   7       58.23       53.37      1.08 o
   4   7   7       11.28       10.09      1.00 o
   5   7   7       67.86       54.00      0.78 o
  -4   8   7       11.17       12.15      0.58 o
  -3   8   7       20.62       18.88      0.69 o
  -2   8   7       77.19       73.67      0.75 o
  -1   8   7       57.75       61.72      0.69 o
   0   8   7      149.42      162.34      0.93 o
   1   8   7      122.93      140.38      1.18 o
   2   8   7        0.39        6.51      0.46 o
   3   8   7      261.51      268.80      2.21 o
   4   8   7        2.77        3.89      0.82 o
   5   8   7       22.43       19.51      0.55 o
  -4   9   7       15.59       13.48      0.80 o
  -3   9   7       15.38       13.86      0.61 o
  -2   9   7       24.47       23.67      0.63 o
  -1   9   7       57.31       52.10      0.94 o
   0   9   7        6.78        5.93      0.42 o
   1   9   7      220.92      250.70      1.22 o
   2   9   7      370.69      359.71      2.32 o
   3   9   7      171.42      173.85      2.78 o
   4   9   7       33.67       33.66      1.02 o
   5   9   7       36.98       28.00      0.64 o
  -3  10   7       32.83       31.21      0.88 o
  -2  10   7       56.41       45.81      1.02 o
  -1  10   7        2.26        2.97      0.63 o
   0  10   7        8.70       10.23      0.55 o
   1  10   7       74.90       69.65      0.85 o
   2  10   7      350.58      373.82      3.74 o
   3  10   7        0.01        1.13      1.22 <
   4  10   7        0.03        0.58      0.53 <
   5  10   7        8.52        7.06      0.80 o
  -3  11   7        0.50       -0.63      0.53 <
  -2  11   7       20.42       14.55      0.77 o
  -1  11   7        6.17        2.54      0.63 o
   0  11   7       16.48       10.69      0.64 o
   1  11   7        0.11        1.04      0.77 <
   2  11   7        4.42        5.42      0.80 o
   3  11   7       83.10       83.81      1.98 o
   4  11   7      100.48       88.53      1.15 o
  -2  12   7       41.96       38.73      0.80 o
  -1  12   7        4.05        4.68      0.75 o
   0  12   7       24.23       23.69      0.88 o
   1  12   7       22.33       21.76      1.37 o
   2  12   7       27.30       25.13      0.93 o
   3  12   7        0.03       -0.25      0.61 <
   4  12   7        0.14        0.05      0.74 <
  -1  13   7        2.22        2.86      0.75 o
   0  13   7       10.72       18.30      0.96 o
   1  13   7       32.49       40.17      1.33 o
   2  13   7       12.93       13.80      1.02 o
   3  13   7        6.24        7.49      0.80 o
  -2  -9   8        3.07        6.34      0.63 o
  -1  -9   8        0.33       -0.08      0.49 <
   0  -9   8       10.54       12.48      0.49 o
  -3  -8   8        0.17        0.35      0.55 <
  -2  -8   8        6.70        5.04      0.58 o
  -1  -8   8       18.04       19.61      0.66 o
   0  -8   8        0.02        0.11      0.52 <
   1  -8   8       10.92       11.10      0.53 o
  -4  -7   8        0.42        1.24      0.74 <
  -3  -7   8        3.27        4.02      0.58 o
  -2  -7   8        0.51        0.39      0.61 <
  -1  -7   8        8.01        5.35      0.72 o
   0  -7   8      127.75      116.57      1.29 o
   1  -7   8       18.02       18.27      0.60 o
   2  -7   8        3.05        2.72      0.57 o
  -4  -6   8        8.83        8.01      0.50 o
  -3  -6   8        0.17        0.61      0.46 <
  -2  -6   8       17.92       17.61      0.72 o
  -1  -6   8      230.90      223.70      2.21 o
   0  -6   8       45.47       36.56      0.77 o
   1  -6   8       96.08       93.35      1.08 o
   2  -6   8       64.44       73.84      1.33 o
   3  -6   8        7.15        5.54      0.61 o
  -4  -5   8        0.04        1.11      0.44 <
  -3  -5   8      540.85      564.43      2.65 o
  -2  -5   8       51.42       51.42      0.75 o
  -1  -5   8       12.79       16.39      0.63 o
   0  -5   8      404.47      430.30      1.70 o
   1  -5   8        3.12        4.87      0.63 o
   2  -5   8      125.23      119.96      0.91 o
   3  -5   8        5.23        5.51      0.52 o
  -5  -4   8       18.69       21.68      0.60 o
  -4  -4   8       25.52       23.59      0.60 o
  -3  -4   8      192.55      193.05      1.26 o
  -2  -4   8       17.94       17.00      0.53 o
  -1  -4   8       10.53        7.82      0.52 o
   0  -4   8      114.54      116.95      0.93 o
   1  -4   8      282.24      280.04      1.65 o
   2  -4   8       41.41       48.19      0.69 o
   3  -4   8        1.56        0.71      0.58 <
   4  -4   8       23.44       22.73      0.80 o
  -5  -3   8       20.71       22.98      0.66 o
  -4  -3   8       84.04       86.90      0.99 o
  -3  -3   8       22.68       23.73      0.83 o
  -2  -3   8     1195.75     1195.31      2.15 o
  -1  -3   8      125.01      114.53      0.83 o
   0  -3   8       23.93       27.67      0.57 o
   1  -3   8       71.85       66.97      0.80 o
   2  -3   8      684.94      746.44      2.24 o
   3  -3   8       42.11       38.14      0.72 o
   4  -3   8        7.92        9.31      0.63 o
  -5  -2   8        0.09       -0.24      0.67 <
  -4  -2   8       16.98       16.84      0.67 o
  -3  -2   8       54.56       51.75      0.67 o
  -2  -2   8      662.10      664.47      1.66 o
  -1  -2   8       72.98       70.25      0.58 o
   0  -2   8       12.88       17.47      0.50 o
   1  -2   8        3.06        2.21      0.41 o
   2  -2   8      374.26      385.89      1.59 o
   3  -2   8      102.48      114.04      1.13 o
   4  -2   8       38.17       37.44      0.88 o
  -5  -1   8        1.81        2.40      0.58 o
  -4  -1   8        2.23        1.81      0.72 <
  -3  -1   8       12.74       14.63      0.49 o
  -2  -1   8       63.08       56.71      0.52 o
  -1  -1   8      251.39      248.90      0.93 o
   0  -1   8     1013.43     1080.23      2.28 o
   1  -1   8      359.34      348.12      1.21 o
   2  -1   8      224.20      218.59      1.32 o
   3  -1   8      122.51      135.52      0.96 o
   4  -1   8       84.79       84.01      0.96 o
   5  -1   8       42.06       49.32      0.89 o
  -5   0   8      113.51      100.87      0.97 o
  -4   0   8        1.27        1.76      0.60 <
  -3   0   8       40.98       39.73      0.50 o
  -2   0   8      108.80      118.14      0.66 o
  -1   0   8      165.36      173.14      0.77 o
   0   0   8       37.77       37.63      0.44 o
   1   0   8      321.88      309.18      1.19 o
   2   0   8        3.96        4.11      0.44 o
   3   0   8       81.34       88.69      0.80 o
   4   0   8        3.10        1.70      0.60 <
   5   0   8        8.40       11.87      0.80 o
  -5   1   8       75.87       71.88      0.86 o
  -4   1   8        9.44        4.66      0.63 o
  -3   1   8        6.33        5.46      0.39 o
  -2   1   8       11.31       13.85      0.35 o
  -1   1   8      107.68      114.15      0.77 o
   0   1   8      148.49      148.91      0.89 o
   1   1   8       69.56       80.92      0.55 o
   2   1   8      168.22      174.32      0.97 o
   3   1   8        6.95        5.31      0.39 o
   4   1   8        1.00        1.48      0.72 <
   5   1   8       13.87       16.61      0.83 o
  -5   2   8       38.47       41.91      0.64 o
  -4   2   8        6.33        6.62      0.64 o
  -3   2   8        0.66        0.99      0.39 <
  -2   2   8        2.75        4.83      0.30 o
  -1   2   8        1.54        2.81      0.28 o
   0   2   8       28.85       26.94      0.35 o
   1   2   8       33.66       31.27      0.42 o
   2   2   8       31.57       31.38      0.39 o
   3   2   8      165.93      173.55      0.85 o
   4   2   8       83.15       75.11      1.02 o
   5   2   8       22.66       26.70      0.96 o
  -5   3   8        1.80        1.63      0.55 <
  -4   3   8        4.58        5.09      0.78 o
  -3   3   8        0.88        1.24      0.42 <
  -2   3   8      104.17      111.01      0.63 o
  -1   3   8      354.29      373.07      0.99 o
   0   3   8       51.10       49.54      0.46 o
   1   3   8       17.31       16.06      0.38 o
   2   3   8       56.79       53.14      0.44 o
   3   3   8        1.52        1.70      0.35 o
   4   3   8      271.93      291.99      1.33 o
   5   3   8       20.09       26.78      0.96 o
  -5   4   8       17.03       19.25      0.86 o
  -4   4   8       47.43       52.18      1.07 o
  -3   4   8      116.33      115.55      0.86 o
  -2   4   8       13.67       10.97      0.31 o
  -1   4   8       37.30       34.47      0.39 o
   0   4   8        1.69        0.93      0.27 o
   1   4   8       71.12       70.34      0.49 o
   2   4   8       66.78       61.89      0.49 o
   3   4   8       68.58       78.25      0.67 o
   4   4   8       61.77       60.48      0.83 o
   5   4   8        1.54        3.91      0.50 o
  -5   5   8       88.10       96.29      1.22 o
  -4   5   8        4.51        4.68      0.64 o
  -3   5   8      215.87      219.72      1.32 o
  -2   5   8       53.78       56.02      0.50 o
  -1   5   8      222.38      205.45      1.00 o
   0   5   8      421.58      423.63      1.37 o
   1   5   8       62.61       67.22      0.55 o
   2   5   8      403.08      414.13      1.22 o
   3   5   8        7.90       10.41      0.41 o
   4   5   8       17.84       18.43      0.64 o
   5   5   8       10.58        7.91      0.53 o
  -5   6   8      148.11      156.53      1.87 o
  -4   6   8        8.67        8.01      0.66 o
  -3   6   8      455.03      468.16      1.90 o
  -2   6   8     1094.16     1095.77      2.07 o
  -1   6   8      651.86      620.49      2.09 o
   0   6   8       54.42       52.34      0.52 o
   1   6   8       30.68       22.71      0.46 o
   2   6   8      279.36      274.05      1.05 o
   3   6   8        3.44        3.48      0.44 o
   4   6   8        0.32        0.64      0.60 <
   5   6   8        3.99        3.16      0.49 o
  -4   7   8        3.55        0.99      0.53 <
  -3   7   8      150.20      157.88      1.43 o
  -2   7   8        2.18        2.53      0.41 o
  -1   7   8      394.88      382.42      1.27 o
   0   7   8       56.38       59.38      0.63 o
   1   7   8       14.93        8.48      0.42 o
   2   7   8      119.11      123.95      0.75 o
   3   7   8      391.56      391.84      1.84 o
   4   7   8      151.67      141.07      1.38 o
   5   7   8       43.88       38.44      0.66 o
  -4   8   8        8.85        8.57      0.52 o
  -3   8   8       55.47       52.27      0.85 o
  -2   8   8      149.84      155.11      1.32 o
  -1   8   8       44.30       47.03      0.61 o
   0   8   8      164.13      164.35      1.49 o
   1   8   8        1.75        2.86      0.36 o
   2   8   8      517.37      511.69      1.96 o
   3   8   8      168.87      184.19      1.90 o
   4   8   8       23.55       20.89      0.99 o
   5   8   8       14.00       15.37      0.50 o
  -4   9   8        2.71        3.74      0.66 o
  -3   9   8       24.37       25.54      0.75 o
  -2   9   8        0.41        1.27      0.64 <
  -1   9   8       75.18       89.48      1.18 o
   0   9   8       56.40       71.45      1.26 o
   1   9   8       58.64       48.36      0.72 o
   2   9   8       11.82       14.91      0.57 o
   3   9   8       94.65      104.94      1.51 o
   4   9   8       66.57       66.48      1.24 o
   5   9   8       20.16       15.34      0.47 o
  -3  10   8        5.65        4.82      0.58 o
  -2  10   8       33.70       34.47      0.96 o
  -1  10   8        0.17       -0.38      0.66 <
   0  10   8        0.31        0.67      0.75 <
   1  10   8       37.81       32.40      1.05 o
   2  10   8      209.28      228.70      2.95 o
   3  10   8       91.34       98.93      2.13 o
   4  10   8        3.91        4.80      0.66 o
  -3  11   8       11.88        6.15      0.47 o
  -2  11   8       73.20       84.22      1.30 o
  -1  11   8       38.04       31.05      0.85 o
   0  11   8        3.60        4.63      0.74 o
   1  11   8        0.36        1.82      0.77 <
   2  11   8       11.88       13.30      0.88 o
   3  11   8       59.17       64.08      1.18 o
   4  11   8        5.01        4.90      0.57 o
  -2  12   8        3.86        3.81      0.61 o
  -1  12   8       47.68       56.64      1.13 o
   0  12   8       34.04       38.95      0.91 o
   1  12   8       59.82       53.64      1.07 o
   2  12   8       14.55       15.84      0.83 o
   3  12   8        0.01       -0.02      0.57 <
  -1  13   8       16.41       16.55      0.94 o
   0  13   8        0.12       -0.06      0.75 <
   1  13   8       10.07       11.65      0.96 o
   2  13   8       12.80       11.98      0.91 o
   3  13   8        7.25        9.43      0.78 o
  -2  -8   9       16.40       21.43      0.60 o
  -1  -8   9        1.41        1.59      0.50 o
   0  -8   9        7.75       11.65      0.50 o
  -3  -7   9        0.07        0.17      0.60 <
  -2  -7   9        1.53        4.14      0.57 o
  -1  -7   9       31.46       39.20      0.80 o
   0  -7   9        0.81        0.47      0.50 <
   1  -7   9        9.29        7.06      0.47 o
   2  -7   9        6.59        5.26      0.75 o
  -4  -6   9       12.30       10.55      0.83 o
  -3  -6   9        9.40       10.44      0.64 o
  -2  -6   9       28.68       33.73      0.88 o
  -1  -6   9        1.75       -0.66      0.63 <
   0  -6   9        2.03        1.02      0.61 <
   1  -6   9        2.50        1.93      0.49 o
   2  -6   9        3.98        3.97      0.72 o
  -4  -5   9       44.74       39.45      0.72 o
  -3  -5   9       62.72       58.17      0.83 o
  -2  -5   9       16.25       16.17      0.71 o
  -1  -5   9       39.35       37.77      0.99 o
   0  -5   9       14.80       12.46      0.66 o
   1  -5   9        2.12        3.33      0.57 o
   2  -5   9       20.84       15.67      0.71 o
   3  -5   9       35.61       35.85      0.58 o
  -4  -4   9      133.71      144.93      1.08 o
  -3  -4   9       84.72       85.61      0.97 o
  -2  -4   9       40.92       45.68      0.85 o
  -1  -4   9       25.19       24.55      0.67 o
   0  -4   9       91.65       85.16      0.85 o
   1  -4   9       30.05       34.24      0.97 o
   2  -4   9       67.13       72.96      0.94 o
   3  -4   9        0.72        1.41      0.47 <
  -5  -3   9       10.14       11.02      0.49 o
  -4  -3   9       73.30       71.52      0.88 o
  -3  -3   9      662.95      694.86      2.46 o
  -2  -3   9       24.71       26.64      0.52 o
  -1  -3   9       15.52       14.41      0.46 o
   0  -3   9        8.96        8.45      0.53 o
   1  -3   9       93.84       92.72      1.07 o
   2  -3   9       57.48       54.08      0.85 o
   3  -3   9       53.58       53.47      0.74 o
   4  -3   9       28.46       29.45      0.83 o
  -5  -2   9        0.35       -0.11      0.47 <
  -4  -2   9        4.49        5.86      0.88 o
  -3  -2   9      583.46      610.10      3.17 o
  -2  -2   9      286.75      287.48      1.08 o
  -1  -2   9        7.62        7.36      0.38 o
   0  -2   9       90.82       85.30      0.77 o
   1  -2   9      221.11      218.35      1.63 o
   2  -2   9      162.83      169.33      1.26 o
   3  -2   9       79.42       92.77      1.02 o
   4  -2   9        1.42       -0.36      0.66 <
  -5  -1   9       16.12       15.34      0.78 o
  -4  -1   9        0.39        0.14      0.67 <
  -3  -1   9       12.86        9.07      0.42 o
  -2  -1   9      609.01      604.95      2.17 o
  -1  -1   9        6.66        9.76      0.35 o
   0  -1   9      414.17      413.36      1.40 o
   1  -1   9        0.01        0.82      0.41 <
   2  -1   9      957.44     1021.01      3.31 o
   3  -1   9       83.15       86.29      1.05 o
   4  -1   9       21.95       30.47      0.82 o
  -5   0   9        0.00       -0.06      0.67 <
  -4   0   9       53.35       44.94      1.04 o
  -3   0   9       26.56       21.52      0.61 o
  -2   0   9       66.98       58.46      0.64 o
  -1   0   9        0.01        0.63      0.28 <
   0   0   9       46.82       51.66      0.60 o
   1   0   9      178.74      160.27      0.96 o
   2   0   9       63.41       68.93      1.02 o
   3   0   9      442.43      459.92      2.04 o
   4   0   9       24.98       32.78      0.86 o
   5   0   9       43.59       45.52      0.89 o
  -5   1   9        2.89        4.24      0.53 o
  -4   1   9       16.68       14.19      0.80 o
  -3   1   9        7.78        7.28      0.47 o
  -2   1   9      128.96      125.60      0.85 o
  -1   1   9      117.57      101.37      0.66 o
   0   1   9      111.50      113.37      0.64 o
   1   1   9      176.76      171.71      0.97 o
   2   1   9      335.75      338.41      1.26 o
   3   1   9        0.04        0.30      0.44 <
   4   1   9       53.39       53.80      0.91 o
   5   1   9       29.61       29.83      0.88 o
  -5   2   9        1.10        1.18      0.44 <
  -4   2   9       77.70       64.96      1.30 o
  -3   2   9       28.83       25.81      0.58 o
  -2   2   9       37.26       36.04      0.47 o
  -1   2   9       27.76       40.48      0.49 o
   0   2   9        0.07        0.20      0.27 <
   1   2   9       74.09       82.22      0.58 o
   2   2   9      121.13      128.45      0.75 o
   3   2   9       41.04       41.39      0.55 o
   4   2   9        0.00        0.46      0.58 <
   5   2   9        2.77        6.26      0.67 o
  -5   3   9        7.32        6.64      0.53 o
  -4   3   9        2.00        0.78      0.69 <
  -3   3   9       18.65       14.93      0.50 o
  -2   3   9        3.55        1.48      0.30 o
  -1   3   9       82.11       73.37      0.49 o
   0   3   9       26.94       25.98      0.31 o
   1   3   9      169.85      183.77      0.77 o
   2   3   9        9.56        7.68      0.35 o
   3   3   9      169.47      179.99      0.91 o
   4   3   9        2.86        1.96      0.53 o
   5   3   9        0.13        1.82      0.69 <
  -5   4   9        1.49        1.63      0.63 <
  -4   4   9        5.18        5.97      0.61 o
  -3   4   9        0.63        0.99      0.53 <
  -2   4   9      244.41      237.72      0.88 o
  -1   4   9      167.84      164.29      0.71 o
   0   4   9      329.98      346.40      0.99 o
   1   4   9        3.17        4.88      0.28 o
   2   4   9      104.63      109.41      0.72 o
   3   4   9       42.83       37.61      0.52 o
   4   4   9        1.49        2.87      0.55 o
   5   4   9        3.90        2.43      0.52 o
  -5   5   9       36.79       42.82      0.88 o
  -4   5   9       15.74       11.66      0.64 o
  -3   5   9      424.12      431.52      1.57 o
  -2   5   9      642.81      638.40      1.51 o
  -1   5   9       12.96       13.59      0.42 o
   0   5   9       67.14       73.82      0.66 o
   1   5   9     1265.22     1249.08      2.17 o
   2   5   9      116.15      116.19      0.72 o
   3   5   9       33.80       24.64      0.55 o
   4   5   9        9.77       11.02      0.60 o
   5   5   9       17.38       14.87      0.60 o
  -4   6   9       34.56       33.72      0.77 o
  -3   6   9      806.43      827.95      2.54 o
  -2   6   9       32.41       34.44      0.49 o
  -1   6   9       63.09       65.88      0.69 o
   0   6   9      491.60      517.86      1.59 o
   1   6   9       35.41       28.19      0.57 o
   2   6   9      170.73      165.67      0.93 o
   3   6   9      218.23      221.05      1.29 o
   4   6   9        8.28        4.55      0.61 o
   5   6   9       27.00       30.31      0.60 o
  -4   7   9       48.67       46.83      0.89 o
  -3   7   9      367.38      373.03      1.81 o
  -2   7   9        3.05        3.89      0.42 o
  -1   7   9       62.99       65.84      0.63 o
   0   7   9       47.65       47.03      0.57 o
   1   7   9       15.92       14.60      0.46 o
   2   7   9      492.52      489.54      1.73 o
   3   7   9        2.57        1.63      0.67 <
   4   7   9       80.38       75.35      1.08 o
   5   7   9       12.31       11.84      0.47 o
  -4   8   9        0.27       -0.44      0.52 <
  -3   8   9       21.31       19.79      0.72 o
  -2   8   9       34.32       35.16      0.75 o
  -1   8   9       73.06       76.82      0.75 o
   0   8   9      101.35      111.66      1.02 o
   1   8   9      253.98      257.58      1.44 o
   2   8   9      715.31      744.81      1.96 o
   3   8   9       19.46       24.39      1.00 o
   4   8   9       75.96       70.26      1.21 o
   5   8   9       39.90       34.75      0.64 o
  -4   9   9        1.52        1.65      0.94 <
  -3   9   9        7.68        5.09      0.63 o
  -2   9   9        7.00        7.25      0.69 o
  -1   9   9       37.97       40.01      0.93 o
   0   9   9       10.47       10.27      0.72 o
   1   9   9       34.83       32.89      0.82 o
   2   9   9      121.02      135.09      2.29 o
   3   9   9      153.91      159.99      1.76 o
   4   9   9        1.44        2.46      0.67 o
   5   9   9       15.76       13.04      0.55 o
  -3  10   9        2.84        3.89      0.52 o
  -2  10   9       14.96       15.40      0.80 o
  -1  10   9       23.68       18.10      0.82 o
   0  10   9      401.26      409.47      2.62 o
   1  10   9       36.99       41.91      1.10 o
   2  10   9      198.87      227.77      2.01 o
   3  10   9        1.95        3.45      0.74 o
   4  10   9        3.10        3.53      0.63 o
  -3  11   9       15.96       17.08      0.93 o
  -2  11   9        0.01       -0.16      0.53 <
  -1  11   9      138.08      143.52      1.60 o
   0  11   9       71.45       54.75      1.15 o
   1  11   9        5.13        4.72      0.80 o
   2  11   9       44.86       45.95      1.11 o
   3  11   9       24.88       23.73      0.88 o
   4  11   9       16.64       12.34      0.44 o
  -2  12   9       35.60       34.20      0.63 o
  -1  12   9       89.65       97.67      0.99 o
   0  12   9        0.03        1.40      0.66 <
   1  12   9        6.49        6.00      1.05 o
   2  12   9        0.37        0.28      0.67 <
   3  12   9       18.48       19.68      0.71 o
  -1  13   9        0.58        1.35      0.66 <
   0  13   9        0.01        0.53      0.82 <
   2  13   9        5.15        5.71      0.67 o
  -2  -7  10       29.60       34.82      0.83 o
  -1  -7  10        0.18       -0.60      0.50 <
   0  -7  10        2.37        3.00      0.44 o
   1  -7  10       25.47       17.90      0.88 o
  -3  -6  10       20.08       24.19      0.75 o
  -2  -6  10       50.74       53.59      0.77 o
  -1  -6  10       23.81       18.87      0.77 o
   0  -6  10       98.83       96.85      1.00 o
   1  -6  10       28.40       28.63      0.57 o
   2  -6  10        3.51        6.09      0.63 o
  -4  -5  10       29.96       32.20      1.11 o
  -3  -5  10      119.69      127.97      1.44 o
  -2  -5  10        2.74        3.96      0.52 o
  -1  -5  10      123.17      131.98      1.41 o
   0  -5  10       33.76       33.25      0.78 o
   1  -5  10      145.96      166.06      1.11 o
   2  -5  10       34.10       34.94      0.89 o
  -4  -4  10      219.36      215.86      1.68 o
  -3  -4  10        0.46        0.57      0.58 <
  -2  -4  10      323.77      358.56      2.12 o
  -1  -4  10        4.92        3.69      0.64 o
   0  -4  10      162.41      164.76      1.84 o
   1  -4  10       19.79       16.20      0.63 o
   2  -4  10       14.77       17.38      0.91 o
   3  -4  10       59.71       61.89      0.82 o
  -4  -3  10      143.55      142.71      1.24 o
  -3  -3  10      319.42      326.11      1.93 o
  -2  -3  10      140.80      144.48      1.41 o
  -1  -3  10        0.05        0.24      0.50 <
   0  -3  10       25.29       22.16      0.58 o
   1  -3  10       59.30       59.73      1.10 o
   2  -3  10       69.71       74.59      1.10 o
   3  -3  10      210.21      234.65      1.32 o
  -4  -2  10        0.59        0.86      0.57 <
  -3  -2  10       37.01       35.79      0.88 o
  -2  -2  10       77.39       76.56      0.69 o
  -1  -2  10      108.52      108.94      0.85 o
   0  -2  10      253.36      265.05      1.18 o
   1  -2  10       17.07       19.72      0.83 o
   2  -2  10       29.97       35.54      0.93 o
   3  -2  10      193.81      199.97      1.35 o
   4  -2  10       32.56       35.73      0.69 o
  -5  -1  10        1.50        1.82      0.46 o
  -4  -1  10       68.65       63.18      1.27 o
  -3  -1  10       98.34       95.08      1.19 o
  -2  -1  10      131.89      130.40      0.91 o
  -1  -1  10       13.21       13.14      0.41 o
   0  -1  10        7.15        6.89      0.41 o
   1  -1  10       71.12       68.96      1.00 o
   2  -1  10      414.52      417.44      2.24 o
   3  -1  10      448.07      458.35      2.02 o
   4  -1  10        7.49       10.69      0.53 o
  -5   0  10       44.62       40.89      0.88 o
  -4   0  10       14.14       13.33      0.94 o
  -3   0  10        1.50        1.73      0.71 <
  -2   0  10       41.85       37.64      0.60 o
  -1   0  10        1.32        2.31      0.30 o
   0   0  10      229.61      232.60      1.08 o
   1   0  10        1.00        1.52      0.47 o
   2   0  10      779.25      795.28      3.00 o
   3   0  10      116.20      120.45      1.18 o
   4   0  10        5.12        4.46      0.55 o
  -5   1  10        1.39        1.07      0.60 <
  -4   1  10      160.99      163.03      1.90 o
  -3   1  10       18.84       16.70      0.85 o
  -2   1  10        3.47        3.78      0.41 o
  -1   1  10      294.96      305.99      1.05 o
   0   1  10       22.80       24.19      0.42 o
   1   1  10       29.32       28.55      0.60 o
   2   1  10        0.00        0.49      0.46 <
   3   1  10      162.59      154.71      1.02 o
   4   1  10       54.64       57.04      0.85 o
   5   1  10       16.70       16.64      0.91 o
  -5   2  10       66.75       51.03      0.86 o
  -4   2  10       83.59       77.47      1.32 o
  -3   2  10       19.94       19.43      0.72 o
  -2   2  10       32.61       35.19      0.49 o
  -1   2  10        1.14        1.26      0.31 o
   0   2  10        0.44        1.11      0.35 o
   1   2  10      198.76      206.94      1.02 o
   2   2  10       45.47       39.38      0.60 o
   3   2  10      180.66      181.34      1.07 o
   4   2  10        9.12       11.54      0.75 o
   5   2  10        9.89       11.29      0.64 o
  -5   3  10        7.05        9.25      0.53 o
  -4   3  10       62.72       64.45      1.35 o
  -3   3  10        0.64        0.50      0.64 <
  -2   3  10       50.75       46.50      0.47 o
  -1   3  10       92.25       83.32      0.52 o
   0   3  10        6.07        5.59      0.33 o
   1   3  10       45.08       39.89      0.47 o
   2   3  10      202.24      215.37      1.10 o
   3   3  10       14.26       14.43      0.50 o
   4   3  10        3.74        6.72      0.52 o
   5   3  10        0.27        3.01      0.60 o
  -5   4  10        4.33        6.25      0.58 o
  -4   4  10        1.74        1.85      0.53 o
  -3   4  10       67.11       69.88      0.94 o
  -2   4  10       42.55       40.53      0.46 o
  -1   4  10      285.11      268.43      0.89 o
   0   4  10       26.14       25.54      0.39 o
   1   4  10      195.42      185.42      0.74 o
   2   4  10      102.07      102.21      0.80 o
   3   4  10       10.71        9.73      0.49 o
   4   4  10       89.56       86.29      0.88 o
   5   4  10        1.90        4.91      0.61 o
  -4   5  10        8.19        7.88      0.57 o
  -3   5  10      198.92      208.19      1.26 o
  -2   5  10      750.28      739.65      1.77 o
  -1   5  10       23.51       26.09      0.44 o
   0   5  10       36.63       35.60      0.49 o
   1   5  10       20.03       27.97      0.44 o
   2   5  10      121.55      115.09      0.86 o
   3   5  10       56.53       62.16      1.07 o
   4   5  10      154.60      154.86      1.10 o
   5   5  10        8.83       11.51      0.53 o
  -4   6  10       33.13       31.32      0.82 o
  -3   6  10       68.83       70.15      0.86 o
  -2   6  10       86.93       86.81      0.77 o
  -1   6  10        5.39        4.25      0.36 o
   0   6  10      155.60      145.44      0.83 o
   1   6  10        0.08        0.91      0.36 <
   2   6  10      858.11      893.40      2.97 o
   3   6  10      397.44      388.68      2.20 o
   4   6  10       38.64       44.71      0.72 o
   5   6  10        9.27        7.03      0.46 o
  -4   7  10       32.45       34.22      0.77 o
  -3   7  10       23.32       22.95      0.66 o
  -2   7  10       38.69       45.93      0.80 o
  -1   7  10       34.21       33.04      0.55 o
   0   7  10        2.31        2.57      0.35 o
   1   7  10      173.44      172.01      1.24 o
   2   7  10      105.99      108.48      1.04 o
   3   7  10      158.86      161.02      1.82 o
   4   7  10       21.02       24.68      0.77 o
   5   7  10       23.51       27.38      0.58 o
  -4   8  10       15.82       15.87      0.74 o
  -3   8  10       17.55       16.73      0.58 o
  -2   8  10        0.03       -0.05      0.57 <
  -1   8  10       10.73        6.37      0.52 o
   0   8  10       39.36       40.00      0.60 o
   1   8  10      106.54      102.46      1.04 o
   2   8  10       95.72      104.12      1.46 o
   3   8  10       26.89       38.62      1.11 o
   4   8  10        3.72        1.87      0.55 o
  -3   9  10        9.05        8.60      0.58 o
  -2   9  10      111.53      113.59      1.10 o
  -1   9  10        0.30        1.41      0.60 <
   0   9  10      158.54      161.34      1.59 o
   1   9  10       87.68       86.56      1.40 o
   2   9  10       35.96       37.01      0.89 o
   3   9  10       20.72       21.30      0.96 o
   4   9  10       11.11       10.16      0.74 o
  -3  10  10        7.34        7.97      0.42 o
  -2  10  10       62.75       61.93      0.97 o
  -1  10  10       14.64        9.29      0.64 o
   0  10  10      100.66      115.34      1.54 o
   1  10  10        0.04        0.94      1.24 <
   2  10  10      123.69      122.11      1.52 o
   3  10  10       37.67       35.81      0.96 o
   4  10  10       19.96       18.02      0.57 o
  -2  11  10       29.95       34.36      0.71 o
  -1  11  10        0.02        1.00      0.57 <
   0  11  10       59.26       52.54      1.00 o
   1  11  10       78.79       72.38      1.32 o
   2  11  10        3.05        4.51      0.78 o
   3  11  10       51.99       56.21      0.80 o
   4  11  10       29.16       25.60      0.64 o
  -2  12  10        0.47       -0.08      0.60 <
  -1  12  10        3.14        3.08      0.52 o
   0  12  10       12.42       15.18      0.67 o
   1  12  10        1.97        0.49      0.94 <
   2  12  10        1.87        3.37      0.93 o
   3  12  10        2.11        1.24      0.63 <
   1  13  10       27.52       25.02      1.00 o
   2  13  10        1.04        0.80      0.82 <
  -2  -6  11       21.31       17.86      0.55 o
  -1  -6  11       14.07       16.87      0.61 o
   0  -6  11       18.06       19.87      0.64 o
   1  -6  11        2.84        3.41      0.78 o
  -3  -5  11       10.00        9.97      0.89 o
  -2  -5  11      417.83      444.19      2.57 o
  -1  -5  11       57.49       61.22      0.83 o
   0  -5  11       31.29       34.61      0.86 o
   1  -5  11       40.68       45.37      0.82 o
   2  -5  11        5.40        6.29      0.61 o
  -3  -4  11      143.30      150.93      1.51 o
  -2  -4  11       38.36       38.93      0.88 o
  -1  -4  11       12.70       15.12      0.69 o
   0  -4  11        1.39        1.51      0.58 <
   1  -4  11        4.05        3.14      0.57 o
   2  -4  11      136.15      151.28      1.52 o
  -4  -3  11        0.22       -0.94      0.61 <
  -3  -3  11      156.06      154.42      1.57 o
  -2  -3  11       22.28       22.84      0.69 o
  -1  -3  11        2.18        3.01      0.72 o
   0  -3  11      101.08      103.54      1.10 o
   1  -3  11       85.73       91.66      1.07 o
   2  -3  11       63.06       64.36      1.27 o
   3  -3  11       36.21       41.47      0.63 o
  -4  -2  11       58.64       63.01      0.86 o
  -3  -2  11        4.46        5.49      0.52 o
  -2  -2  11      391.18      410.25      2.20 o
  -1  -2  11       35.65       38.40      0.78 o
   0  -2  11        2.92        3.22      0.53 o
   1  -2  11      306.59      313.35      2.07 o
   2  -2  11      122.75      118.97      1.26 o
   3  -2  11       32.99       26.72      0.64 o
  -4  -1  11        0.02       -0.58      0.64 <
  -3  -1  11        0.17       -0.67      0.58 <
  -2  -1  11        0.29        0.44      0.50 <
  -1  -1  11      152.03      160.46      1.24 o
   0  -1  11       23.27       22.23      0.72 o
   1  -1  11      116.16      110.31      1.30 o
   2  -1  11      175.41      185.45      1.57 o
   3  -1  11       28.58       23.64      0.82 o
   4  -1  11       46.19       55.55      1.30 o
  -4   0  11        9.87        7.97      0.80 o
  -3   0  11       24.56       23.39      0.80 o
  -2   0  11      120.17      124.84      1.52 o
  -1   0  11       14.22       16.44      0.47 o
   0   0  11       47.48       44.94      0.80 o
   1   0  11       33.00       29.06      0.86 o
   2   0  11      136.27      131.75      1.38 o
   3   0  11       36.24       43.83      0.82 o
   4   0  11        2.11        3.23      0.57 o
  -4   1  11       53.70       48.08      1.15 o
  -3   1  11       22.54       21.29      0.85 o
  -2   1  11       26.85       27.14      0.67 o
  -1   1  11       66.25       59.65      0.64 o
   0   1  11       47.18       48.66      0.78 o
   1   1  11       53.21       59.41      0.77 o
   2   1  11      101.26       97.32      0.94 o
   3   1  11        9.92        8.81      0.64 o
   4   1  11       15.18       18.10      0.66 o
  -4   2  11       31.77       27.25      1.02 o
  -3   2  11        0.24        0.42      0.71 <
  -2   2  11       42.70       40.66      0.63 o
  -1   2  11       30.38       22.51      0.44 o
   0   2  11       10.19       11.04      0.50 o
   1   2  11       70.02       60.17      0.67 o
   2   2  11       84.16       84.28      0.89 o
   3   2  11       76.77       75.87      0.78 o
   4   2  11        8.99       10.27      0.67 o
  -4   3  11        5.63        4.51      0.64 o
  -3   3  11        0.00       -0.03      0.60 <
  -2   3  11        3.76        2.21      0.38 o
  -1   3  11        8.04        5.13      0.35 o
   0   3  11        3.02        3.27      0.38 o
   1   3  11       25.14       20.09      0.49 o
   2   3  11       21.23       18.32      0.61 o
   3   3  11        1.99        2.12      0.44 o
   4   3  11       14.85       19.28      0.63 o
  -4   4  11       43.88       47.75      0.75 o
  -3   4  11        6.89        7.02      0.67 o
  -2   4  11      145.70      149.41      0.77 o
  -1   4  11       11.47        9.65      0.35 o
   0   4  11        1.10        0.88      0.39 <
   1   4  11       19.74       18.13      0.49 o
   2   4  11        8.88        7.10      0.49 o
   3   4  11       19.34       17.19      0.52 o
   4   4  11        0.36       -0.17      0.50 <
  -4   5  11       78.62       81.03      0.86 o
  -3   5  11       62.33       63.90      0.88 o
  -2   5  11      142.45      144.92      0.99 o
  -1   5  11       36.24       36.23      0.50 o
   0   5  11      309.89      322.08      1.21 o
   1   5  11       26.75       25.46      0.44 o
   2   5  11       23.29       22.53      0.57 o
   3   5  11      174.67      177.57      1.33 o
   4   5  11        9.27        6.78      0.47 o
  -4   6  11      315.96      339.24      2.04 o
  -3   6  11        6.55        7.14      0.53 o
  -2   6  11       10.39       10.14      0.58 o
  -1   6  11      380.20      386.13      1.29 o
   0   6  11       92.33       93.90      0.67 o
   1   6  11        0.35        0.14      0.39 <
   2   6  11      362.76      357.92      1.59 o
   3   6  11       22.02       20.60      0.74 o
   4   6  11       30.47       29.45      0.60 o
  -4   7  11      162.43      167.92      1.41 o
  -3   7  11      137.20      152.78      1.04 o
  -2   7  11      471.12      487.86      1.73 o
  -1   7  11        1.17        1.22      0.57 <
   0   7  11      236.94      241.24      1.04 o
   1   7  11       43.56       36.75      0.66 o
   2   7  11      413.92      420.91      2.61 o
   3   7  11        3.13        4.87      0.66 o
   4   7  11        0.18        1.07      0.47 <
  -3   8  11       57.92       60.92      0.86 o
  -2   8  11       11.27        9.94      0.66 o
  -1   8  11        0.35        0.55      0.67 <
   0   8  11       41.13       37.11      0.71 o
   1   8  11       35.36       39.73      0.89 o
   2   8  11        3.86        7.36      0.74 o
   3   8  11      817.70      829.92      3.52 o
   4   8  11       10.59       12.45      0.52 o
  -3   9  11        2.25        0.60      0.42 <
  -2   9  11      153.48      164.02      1.18 o
  -1   9  11      182.75      189.25      1.49 o
   0   9  11       90.18       88.24      1.46 o
   1   9  11       26.88       24.44      0.86 o
   2   9  11       13.77       14.10      0.96 o
   3   9  11      108.00      107.56      1.38 o
   4   9  11       54.73       46.67      0.63 o
  -3  10  11        7.79        7.14      0.44 o
  -2  10  11       14.86       14.35      0.64 o
  -1  10  11        0.51        0.19      0.58 <
   0  10  11        2.06        3.31      0.72 o
   1  10  11       69.47       80.04      1.46 o
   2  10  11        4.47        6.03      1.22 o
   3  10  11       68.96       71.20      1.11 o
   4  10  11       33.09       30.89      0.58 o
  -2  11  11       22.75       29.84      0.58 o
  -1  11  11        0.25        1.37      0.52 <
   0  11  11       64.50       71.33      1.21 o
   1  11  11       65.42       71.74      1.27 o
   2  11  11      101.60      118.59      2.06 o
   3  11  11       46.47       43.04      0.89 o
  -1  12  11        5.28        2.51      0.52 o
   0  12  11        1.26        0.55      0.52 <
   1  12  11       19.14       17.91      0.80 o
   2  12  11        0.52        1.55      0.85 <
   3  12  11        6.28        3.72      0.72 o
   1  13  11        8.84       14.58      0.86 o
  -2  -5  12      237.79      266.17      1.65 o
  -1  -5  12        0.98        1.24      0.60 <
   0  -5  12       59.76       71.75      1.13 o
   1  -5  12        1.80        1.51      0.63 <
  -2  -4  12        0.17        0.46      0.55 <
  -1  -4  12       13.64       14.22      0.67 o
   0  -4  12       30.32       21.05      0.67 o
   1  -4  12        1.13        0.08      0.52 <
   2  -4  12        0.80       -0.72      0.57 <
  -3  -3  12        1.76        2.12      0.66 o
  -2  -3  12       26.93       24.96      0.74 o
  -1  -3  12       54.71       59.32      1.00 o
   0  -3  12       55.65       55.47      0.82 o
   1  -3  12       28.71       28.11      0.83 o
   2  -3  12        0.01       -0.53      0.53 <
  -3  -2  12        0.56        0.50      0.89 <
  -2  -2  12        0.74        0.57      0.58 <
  -1  -2  12        9.82        9.75      0.74 o
   0  -2  12      162.71      168.29      1.51 o
   1  -2  12       12.39        8.99      0.75 o
   2  -2  12       22.40       24.46      0.80 o
   3  -2  12      157.05      159.58      1.43 o
  -4  -1  12       38.67       40.75      0.61 o
  -3  -1  12        0.75        0.38      0.49 <
  -2  -1  12       32.65       31.43      0.63 o
  -1  -1  12        8.33        7.38      0.61 o
   0  -1  12        7.86        8.16      0.89 o
   1  -1  12       33.78       34.06      0.96 o
   2  -1  12       78.40       79.57      0.97 o
   3  -1  12      684.56      789.69      3.28 o
  -4   0  12       17.07       12.82      0.50 o
  -3   0  12       35.76       33.77      0.78 o
  -2   0  12      222.80      222.04      1.63 o
  -1   0  12      278.06      286.81      1.90 o
   0   0  12       61.40       59.70      1.05 o
   1   0  12       56.77       59.68      1.10 o
   2   0  12        4.44        4.36      0.60 o
   3   0  12        6.05        6.56      0.55 o
  -4   1  12        1.94        1.40      0.63 <
  -3   1  12       91.64       90.56      1.35 o
  -2   1  12      163.15      162.77      1.88 o
  -1   1  12      451.61      455.84      2.83 o
   0   1  12      101.34      101.75      1.29 o
   1   1  12      302.89      311.53      1.73 o
   2   1  12       62.11       58.87      0.91 o
   3   1  12        0.18        0.08      0.53 <
   4   1  12        1.15        2.28      0.60 o
  -4   2  12       68.99       70.72      1.16 o
  -3   2  12       11.07        9.58      0.63 o
  -2   2  12      182.48      183.17      1.62 o
  -1   2  12       92.32       85.11      0.74 o
   0   2  12        4.59        4.65      0.47 o
   1   2  12       79.33       85.10      1.02 o
   2   2  12       96.69       98.85      0.97 o
   3   2  12        0.01        0.16      0.53 <
   4   2  12       10.77        9.69      0.71 o
  -4   3  12        0.02       -0.47      0.67 <
  -3   3  12       62.91       62.85      1.08 o
  -2   3  12       98.67      101.83      1.30 o
  -1   3  12       32.27       28.93      0.50 o
   0   3  12       13.58       13.44      0.50 o
   1   3  12      147.99      144.26      0.82 o
   2   3  12       12.43       12.28      0.60 o
   3   3  12        0.67        0.80      0.42 <
   4   3  12       68.56       53.56      1.07 o
  -4   4  12        1.88        1.04      0.55 <
  -3   4  12      121.28      128.94      1.38 o
  -2   4  12      100.66       98.09      0.82 o
  -1   4  12      105.82      113.10      0.74 o
   0   4  12       91.67       96.49      1.10 o
   1   4  12       19.29       22.26      0.57 o
   2   4  12        0.14        0.61      0.52 <
   3   4  12       21.65       19.94      0.60 o
   4   4  12       71.97       74.81      0.93 o
  -4   5  12        6.24        5.46      0.46 o
  -3   5  12        4.74        3.55      0.57 o
  -2   5  12       79.54       81.06      0.88 o
  -1   5  12      145.52      157.99      1.04 o
   0   5  12       39.26       40.36      0.57 o
   1   5  12       29.74       23.17      0.52 o
   2   5  12      253.60      253.89      1.38 o
   3   5  12       30.13       25.96      0.64 o
   4   5  12        7.02        7.63      0.58 o
  -4   6  12      231.43      276.95      2.62 o
  -3   6  12      108.11      120.45      0.96 o
  -2   6  12      450.89      502.29      1.71 o
  -1   6  12        5.88        6.03      0.52 o
   0   6  12       22.68       22.51      0.50 o
   1   6  12      128.71      120.35      1.07 o
   2   6  12        9.58        7.52      0.57 o
   3   6  12        3.94        3.00      0.55 o
   4   6  12        0.99        1.74      0.42 o
  -3   7  12      150.69      166.17      1.07 o
  -2   7  12       19.99       20.25      0.60 o
  -1   7  12        0.09        0.46      0.61 <
   0   7  12        1.37        1.44      0.50 <
   1   7  12      112.81      108.00      1.32 o
   2   7  12       12.29       11.66      0.60 o
   3   7  12        1.03        0.13      0.60 <
   4   7  12        0.05        0.88      0.42 <
  -3   8  12       11.43       11.80      0.47 o
  -2   8  12        4.96        4.85      0.58 o
  -1   8  12        0.81        0.57      0.60 <
   0   8  12        3.70        4.52      0.53 o
   1   8  12      343.44      369.72      2.26 o
   2   8  12      335.07      332.85      2.42 o
   3   8  12       30.86       24.58      0.96 o
   4   8  12        4.81        4.60      0.39 o
  -3   9  12      112.78      127.29      0.93 o
  -2   9  12      476.10      517.94      1.88 o
  -1   9  12       19.21       22.12      0.67 o
   0   9  12       15.92       16.36      0.83 o
   1   9  12       72.44       76.21      1.00 o
   2   9  12       26.09       24.93      0.96 o
   3   9  12       63.49       57.59      1.11 o
   4   9  12        9.26        7.39      0.42 o
  -2  10  12        1.09        2.23      0.47 o
  -1  10  12        9.12        8.76      0.58 o
   0  10  12      104.58       97.26      1.26 o
   1  10  12        0.46        1.79      0.67 <
   2  10  12        4.43        4.47      1.13 o
   3  10  12       86.34       94.40      1.19 o
  -2  11  12       26.06       29.09      0.66 o
  -1  11  12        0.00        0.35      0.46 <
   0  11  12        0.64        1.63      0.55 <
   1  11  12        0.02       -0.25      0.61 <
   2  11  12       51.37       62.08      1.54 o
   3  11  12       13.34       17.09      0.66 o
  -1  12  12        4.19        9.50      0.53 o
   0  12  12        7.20        7.35      0.67 o
   1  12  12       23.55       25.67      0.83 o
   2  12  12        0.39       -0.02      0.55 <
  -1  -4  13       62.69       72.96      1.51 o
   0  -4  13        2.86        1.21      0.61 <
   1  -4  13        7.13        6.94      0.93 o
  -2  -3  13       37.10       37.23      0.89 o
  -1  -3  13       73.00       78.02      1.22 o
   0  -3  13        2.71        3.08      0.58 o
   1  -3  13       15.10       18.00      0.78 o
   2  -3  13        5.10        4.68      0.55 o
  -3  -2  13        3.03        3.86      0.96 o
  -2  -2  13        0.47        0.52      0.67 <
  -1  -2  13       88.10       94.55      1.44 o
   0  -2  13        0.27        1.22      0.52 <
   1  -2  13       32.50       36.72      0.82 o
   2  -2  13       22.18       19.90      0.67 o
  -3  -1  13       22.70       23.73      0.67 o
  -2  -1  13       24.32       23.42      0.77 o
  -1  -1  13       33.17       38.51      0.96 o
   0  -1  13       67.02       63.28      1.24 o
   1  -1  13       68.05       71.56      1.08 o
   2  -1  13       42.33       42.37      0.85 o
   3  -1  13       11.18       12.39      0.52 o
  -3   0  13       14.81       14.80      0.60 o
  -2   0  13      226.49      239.43      1.63 o
  -1   0  13       47.82       47.78      0.99 o
   0   0  13       18.54       20.96      0.72 o
   1   0  13      217.13      226.23      2.13 o
   2   0  13       20.76       19.21      0.64 o
   3   0  13      279.78      303.67      1.87 o
  -4   1  13       24.36       25.48      1.00 o
  -3   1  13        5.07        5.27      0.47 o
  -2   1  13      105.41      105.17      1.26 o
  -1   1  13       87.50       90.79      1.04 o
   0   1  13      170.75      174.52      1.57 o
   1   1  13      278.17      293.02      1.96 o
   2   1  13        3.52        3.59      0.50 o
   3   1  13        1.00        1.24      0.46 <
  -4   2  13        8.85        8.35      0.60 o
  -3   2  13       85.67       82.55      1.02 o
  -2   2  13       37.25       36.98      0.94 o
  -1   2  13        3.17        3.11      0.61 o
   0   2  13       92.86       94.61      1.07 o
   1   2  13      149.15      155.84      1.13 o
   2   2  13       12.57       12.20      0.57 o
   3   2  13       10.47       10.42      0.53 o
  -4   3  13       29.80       32.40      0.78 o
  -3   3  13       13.97       14.94      0.69 o
  -2   3  13       62.17       63.54      0.93 o
  -1   3  13      215.45      228.66      1.52 o
   0   3  13       13.23       12.17      0.60 o
   1   3  13        3.22        3.53      0.47 o
   2   3  13      117.82      122.82      1.00 o
   3   3  13       58.08       53.18      0.77 o
   4   3  13        3.17        3.72      0.57 o
  -4   4  13      130.55      133.87      1.73 o
  -3   4  13       28.25       25.92      0.77 o
  -2   4  13       30.78       30.48      0.75 o
  -1   4  13      131.01      137.82      1.44 o
   0   4  13      115.06      117.01      1.19 o
   1   4  13      132.63      143.65      1.08 o
   2   4  13       37.90       36.26      0.78 o
   3   4  13        2.02        1.22      0.50 <
   4   4  13        8.62       12.76      0.67 o
  -3   5  13       21.61       22.98      0.72 o
  -2   5  13       29.61       27.82      0.60 o
  -1   5  13      267.79      298.46      1.40 o
   0   5  13      118.12      114.04      1.18 o
   1   5  13      322.01      335.34      1.73 o
   2   5  13      239.97      244.88      2.13 o
   3   5  13        1.90        1.99      0.46 o
   4   5  13        0.03        0.31      0.55 <
  -3   6  13       27.98       27.19      0.74 o
  -2   6  13       67.49       68.52      0.85 o
  -1   6  13       37.51       45.19      0.72 o
   0   6  13       50.06       49.84      0.74 o
   1   6  13       19.52       20.27      0.75 o
   2   6  13       51.82       49.45      0.86 o
   3   6  13       10.70       12.53      0.66 o
   4   6  13       10.68        9.09      0.60 o
  -3   7  13        9.43        9.95      0.53 o
  -2   7  13        7.36        7.03      0.50 o
  -1   7  13        0.63        1.19      0.52 <
   0   7  13        0.74        1.87      0.52 o
   1   7  13      152.81      154.92      1.73 o
   2   7  13        6.82        6.40      0.61 o
   3   7  13       16.25       11.08      0.53 o
   4   7  13       11.75       11.27      0.61 o
  -3   8  13        0.01       -0.69      0.63 <
  -2   8  13        2.96        2.43      0.46 o
  -1   8  13        0.67        1.33      0.50 <
   0   8  13      161.78      175.39      1.13 o
   1   8  13        1.71        1.95      0.60 o
   2   8  13       72.56       66.38      1.05 o
   3   8  13      189.75      174.48      1.57 o
  -2   9  13       43.59       43.26      0.64 o
  -1   9  13       12.22       10.96      0.53 o
   0   9  13       36.51       37.85      0.85 o
   1   9  13       20.37       18.85      0.67 o
   2   9  13        4.97        4.54      0.63 o
   3   9  13       94.40       99.71      1.19 o
  -2  10  13        0.05        0.36      0.38 <
  -1  10  13        3.50        3.69      0.42 o
   0  10  13        5.35        2.76      0.50 o
   1  10  13        7.20       10.71      0.66 o
   2  10  13        0.11        0.46      0.69 <
   3  10  13      412.75      356.96      1.88 o
  -1  11  13       51.62       58.80      0.77 o
   0  11  13       12.48       13.48      0.52 o
   1  11  13        3.97        0.57      0.64 <
   2  11  13        1.28        0.53      0.55 <
   0  12  13        3.46        3.03      0.58 o
   1  12  13       28.34       34.35      1.13 o
  -1  -3  14        0.15       -0.33      0.57 <
   0  -3  14        2.16        1.43      0.57 <
  -2  -2  14       28.50       28.54      0.77 o
  -1  -2  14       15.06       13.99      0.63 o
   0  -2  14        0.59        0.44      0.52 <
   1  -2  14       12.82       15.51      0.58 o
  -2  -1  14       46.20       44.66      0.97 o
  -1  -1  14        2.04        0.96      0.58 <
   0  -1  14       96.07      102.38      1.41 o
   1  -1  14      155.26      165.56      1.15 o
   2  -1  14       17.14       18.38      0.58 o
  -3   0  14        1.99        0.49      0.85 <
  -2   0  14        6.56        5.51      0.55 o
  -1   0  14       95.47       94.15      1.16 o
   0   0  14      146.96      154.42      1.73 o
   1   0  14        0.02        0.52      0.50 <
   2   0  14        9.69       10.82      0.58 o
  -3   1  14       75.36       72.99      1.04 o
  -2   1  14        0.51        0.11      0.49 <
  -1   1  14        2.63        2.45      0.55 o
   0   1  14        3.46        2.89      0.57 o
   1   1  14       37.35       39.34      0.77 o
   2   1  14       13.55       15.07      0.83 o
   3   1  14       20.52       18.40      0.71 o
  -3   2  14       38.35       36.26      0.67 o
  -2   2  14        0.70        1.62      0.60 <
  -1   2  14       59.71       61.97      0.88 o
   0   2  14        8.44        8.19      0.64 o
   1   2  14       20.95       22.70      0.71 o
   2   2  14       57.86       58.83      0.78 o
   3   2  14       12.30       15.56      0.57 o
  -3   3  14       40.62       37.63      0.71 o
  -2   3  14      128.74      138.80      1.57 o
  -1   3  14       27.45       25.98      0.74 o
   0   3  14       43.36       46.68      0.75 o
   1   3  14      143.43      148.73      1.43 o
   2   3  14      177.13      173.80      1.08 o
   3   3  14        4.35        4.93      0.53 o
  -3   4  14        0.42       -0.31      0.53 <
  -2   4  14       23.68       27.09      1.00 o
  -1   4  14      156.68      175.56      1.54 o
   0   4  14        3.64        3.67      0.61 o
   1   4  14       55.10       56.50      0.86 o
   2   4  14      115.42      117.42      1.05 o
   3   4  14        4.70        2.10      0.52 o
  -3   5  14        3.64        4.74      0.49 o
  -2   5  14       64.51       63.35      0.94 o
  -1   5  14      139.71      147.71      1.44 o
   0   5  14       37.81       36.95      0.93 o
   1   5  14      353.28      375.83      2.68 o
   2   5  14       45.08       47.85      0.78 o
   3   5  14        3.36        2.79      0.61 o
  -3   6  14        0.15       -0.11      0.50 <
  -2   6  14       10.49        9.25      0.66 o
  -1   6  14        0.58        0.83      0.47 <
   0   6  14       51.00       52.15      0.77 o
   1   6  14       71.06       70.95      1.40 o
   2   6  14        0.39       -0.08      0.52 <
   3   6  14       19.74       21.13      0.63 o
  -3   7  14        0.63        0.77      0.72 <
  -2   7  14        0.26        0.47      0.46 <
  -1   7  14      120.14      133.21      0.93 o
   0   7  14      135.48      141.58      0.99 o
   1   7  14      168.39      176.16      1.85 o
   2   7  14        5.69        4.82      0.66 o
   3   7  14        7.29        6.91      0.63 o
  -2   8  14        2.68        2.73      0.44 o
  -1   8  14      105.94      119.30      0.97 o
   0   8  14        4.27        5.20      0.50 o
   1   8  14       21.25       19.32      0.75 o
   2   8  14        2.78        3.22      0.49 o
   3   8  14      149.49      158.25      1.37 o
  -2   9  14       19.85       26.54      0.75 o
  -1   9  14       62.19       67.89      0.99 o
   0   9  14        3.13        3.72      0.66 o
   1   9  14       44.17       47.96      1.00 o
   2   9  14        2.19        1.66      0.55 o
   3   9  14        0.80        0.93      0.53 <
  -1  10  14        0.00       -0.41      0.38 <
   0  10  14        1.76        0.41      0.44 <
   1  10  14       12.03        9.97      0.72 o
   2  10  14       26.78       23.33      0.77 o
   0  11  14       33.12       46.83      0.72 o
   1  11  14       35.22       44.89      0.85 o
   2  11  14        2.51        1.88      0.66 <
  -1  -1  15       36.28       35.30      0.80 o
   0  -1  15       78.76       77.06      1.08 o
   1  -1  15       11.67       10.47      0.60 o
  -2   0  15       22.53       19.97      1.07 o
  -1   0  15       73.33       76.98      1.08 o
   0   0  15        7.68        7.42      0.47 o
   1   0  15        0.96        1.29      0.44 <
  -2   1  15       97.27      102.08      1.22 o
  -1   1  15       14.34       14.83      0.83 o
   0   1  15       10.99       11.33      0.64 o
   1   1  15        0.61        0.06      0.53 <
   2   1  15        4.32        3.28      0.50 o
  -2   2  15        2.09        2.07      0.52 o
  -1   2  15       53.80       50.80      0.88 o
   0   2  15      138.08      140.68      1.29 o
   1   2  15       43.68       42.19      0.83 o
   2   2  15        0.10       -0.03      0.57 <
  -2   3  15       19.27       16.84      0.64 o
  -1   3  15      102.10      107.32      1.13 o
   0   3  15      133.11      154.10      1.70 o
   1   3  15       98.53      105.05      1.44 o
   2   3  15       12.93       13.36      0.60 o
  -2   4  15       18.42       17.52      0.63 o
  -1   4  15       85.71       90.94      0.94 o
   0   4  15       28.68       31.69      0.71 o
   1   4  15        1.51        2.51      0.63 o
   2   4  15      123.50      122.41      0.96 o
  -2   5  15        5.76        5.24      0.67 o
  -1   5  15       59.09       56.70      0.80 o
   0   5  15        2.49        1.74      0.53 o
   1   5  15       27.77       28.91      0.80 o
   2   5  15        1.35        2.56      0.47 o
   3   5  15       26.76       20.63      0.96 o
  -2   6  15       73.52       80.36      1.16 o
  -1   6  15      176.86      189.58      1.38 o
   0   6  15       44.58       45.46      0.88 o
   1   6  15        5.34        6.33      0.63 o
   2   6  15        9.28        8.01      0.58 o
   3   6  15        1.91        3.01      0.78 o
  -2   7  15       17.14       16.36      0.71 o
  -1   7  15       35.52       37.42      0.78 o
   0   7  15      132.05      130.08      1.41 o
   1   7  15       19.97       20.85      0.86 o
   2   7  15        0.09        0.88      0.50 <
  -2   8  15       10.23       10.09      0.60 o
  -1   8  15        4.65        5.16      0.53 o
   0   8  15       73.31       77.62      0.80 o
   1   8  15       54.58       52.30      0.71 o
   2   8  15       13.78       13.28      0.71 o
  -1   9  15        5.88        8.43      0.64 o
   0   9  15        0.34        0.82      0.49 <
   1   9  15       19.91       18.07      0.58 o
   2   9  15       18.99       21.60      1.04 o
   0  10  15        1.69        1.41      0.47 <
   1  10  15       34.92       31.21      0.63 o
  -1   1  16        0.20        0.31      0.58 <
   0   1  16       25.62       26.94      0.63 o
  -1   2  16      362.92      395.50      2.17 o
   0   2  16      240.40      262.13      1.77 o
   1   2  16        0.32        0.14      0.53 <
  -2   3  16        0.64        1.87      0.69 <
  -1   3  16       82.18       83.04      1.16 o
   0   3  16       42.87       47.89      0.99 o
   1   3  16       19.47       20.66      0.78 o
  -2   4  16        5.64        6.83      0.78 o
  -1   4  16        5.76        6.77      0.47 o
   0   4  16        0.82        0.82      0.50 <
   1   4  16       52.23       54.17      1.04 o
   2   4  16       10.74        8.93      0.78 o
  -2   5  16       44.99       47.70      1.24 o
  -1   5  16        1.80        3.37      0.44 o
   0   5  16      150.87      167.73      1.57 o
   1   5  16       29.34       30.91      0.88 o
   2   5  16      218.63      212.79      1.51 o
  -1   6  16      205.17      207.39      1.54 o
   0   6  16        9.83       11.32      0.57 o
   1   6  16        4.80        3.05      0.63 o
   2   6  16        1.33        0.50      0.58 <
  -1   7  16       14.84       16.03      0.53 o
   0   7  16        6.24        6.55      0.63 o
   1   7  16        0.00       -0.75      0.55 <
   2   7  16        6.45        5.81      0.82 o
   0   8  16       17.40       16.97      1.02 o
   1   8  16        1.42        2.59      0.55 o
   0   9  16       17.80       13.64      0.89 o
